# Supplementary material for: Mapping wild vascular plant species diversity in urban areas in California using crowdsourcing data by regression kriging: Examining socioeconomic disparities
Source: Sci Total Environ. Author manuscript; Available in PMC 2024 Dec 20. (PMC10947671; doi:10.1016/j.scitotenv.2023.166995)
Supplement: Li 2023 SoTOTEN. Appendix B [file NIHMS1967189-supplement-Li_2023_SoTOTEN__Appendix_B.csv]

	class	order	family	genus	species
1	Magnoliopsida	Boraginales	Ehretiaceae	Tiquilia	Tiquilia plicata
2	Magnoliopsida	Caryophyllales	Amaranthaceae	Atriplex	Atriplex canescens
3	Magnoliopsida	Caryophyllales	Nyctaginaceae	Abronia	Abronia villosa
4	Magnoliopsida	Asterales	Asteraceae	Baccharis	Baccharis pilularis
5	Magnoliopsida	Caryophyllales	Cactaceae	Cylindropunti	Cylindropuntia californ
6	Magnoliopsida	Brassicales	Brassicaceae	Capsella	Capsella bursa-pastoris
7	Magnoliopsida	Rosales	Rosaceae	Rubus	Rubus armeniacus
8	Liliopsida	Asparagales	Amaryllidaceae	Allium	Allium triquetrum
9	Magnoliopsida	Saxifragales	Grossulariaceae	Ribes	Ribes speciosum
10	Magnoliopsida	Asterales	Asteraceae	Ambrosia	Ambrosia dumosa
11	Magnoliopsida	Rosales	Rhamnaceae	Ceanothus	Ceanothus verrucosus
12	Magnoliopsida	Laurales	Lauraceae	Umbellularia	Umbellularia californic
13	Magnoliopsida	Asterales	Asteraceae	Encelia	Encelia californica
14	Magnoliopsida	Asterales	Asteraceae	Bebbia	Bebbia juncea
15	Polypodiopsida	Polypodiales	Polypodiaceae	Polypodium	Polypodium californicum
16	Magnoliopsida	Caryophyllales	Cactaceae	Opuntia	Opuntia oricola
17	Magnoliopsida	Caryophyllales	Caryophyllaceae	Achyronychia	Achyronychia cooperi
18	Magnoliopsida	Asterales	Asteraceae	Encelia	Encelia farinosa
19	Magnoliopsida	Saxifragales	Saxifragaceae	Jepsonia	Jepsonia parryi
20	Magnoliopsida	Ericales	Ericaceae	Arctostaphylo	Arctostaphylos glauca
21	Magnoliopsida	Asterales	Asteraceae	Palafoxia	Palafoxia arida
22	Magnoliopsida	Fabales	Fabaceae	Psorothamnus	Psorothamnus schottii
23	Magnoliopsida	Asterales	Asteraceae	Malacothrix	Malacothrix saxatilis
24	Magnoliopsida	Caryophyllales	Montiaceae	Claytonia	Claytonia perfoliata
25	Magnoliopsida	Asterales	Asteraceae	Geraea	Geraea canescens
26	Liliopsida	Poales	Poaceae	Phragmites	Phragmites australis
27	Magnoliopsida	Caryophyllales	Plumbaginaceae	Limonium	Limonium perezii
28	Magnoliopsida	Brassicales	Brassicaceae	Sisymbrium	Sisymbrium irio
29	Magnoliopsida	Lamiales	Scrophulariaceae	Myoporum	Myoporum laetum
30	Magnoliopsida	Asterales	Asteraceae	Pluchea	Pluchea sericea
31	Magnoliopsida	Asterales	Asteraceae	Rhaponticum	Rhaponticum repens
32	Magnoliopsida	Gentianales	Apocynaceae	Asclepias	Asclepias fascicularis
33	Magnoliopsida	Asterales	Asteraceae	Glebionis	Glebionis coronaria
34	Magnoliopsida	Rosales	Rhamnaceae	Frangula	Frangula californica
35	Magnoliopsida	Asterales	Asteraceae	Artemisia	Artemisia californica
36	Magnoliopsida	Aquifoliales	Aquifoliaceae	Ilex	Ilex aquifolium
37	Liliopsida	Poales	Juncaceae	Juncus	Juncus acutus
38	Magnoliopsida	Caryophyllales	Amaranthaceae	Kali	Kali tragus
39	Magnoliopsida	Brassicales	Brassicaceae	Cardamine	Cardamine californica
40	Liliopsida	Asparagales	Asparagaceae	Hesperoyucca	Hesperoyucca whipplei
41	Magnoliopsida	Fabales	Fabaceae	Acmispon	Acmispon glaber
42	Polypodiopsida	Polypodiales	Dryopteridaceae	Dryopteris	Dryopteris arguta
43	Magnoliopsida	Myrtales	Myrtaceae	Melaleuca	Melaleuca quinquenervia
44	Polypodiopsida	Polypodiales	Pteridaceae	Pellaea	Pellaea andromedifolia
45	Magnoliopsida	Sapindales	Anacardiaceae	Schinus	Schinus terebinthifolia
46	Magnoliopsida	Zygophyllales	Zygophyllaceae	Larrea	Larrea tridentata
47	Magnoliopsida	Zygophyllales	Zygophyllaceae	Tribulus	Tribulus terrestris
48	Magnoliopsida	Lamiales	Scrophulariaceae	Verbascum	Verbascum thapsus
49	Liliopsida	Poales	Poaceae	Cenchrus	Cenchrus setaceus
50	Magnoliopsida	Fabales	Fabaceae	Psorothamnus	Psorothamnus spinosus
51	Magnoliopsida	Lamiales	Plantaginaceae	Keckiella	Keckiella cordifolia
52	Magnoliopsida	Asterales	Asteraceae	Helenium	Helenium puberulum
53	Magnoliopsida	Caryophyllales	Polygonaceae	Eriogonum	Eriogonum fasciculatum
54	Magnoliopsida	Asterales	Asteraceae	Perityle	Perityle emoryi
55	Magnoliopsida	Saxifragales	Paeoniaceae	Paeonia	Paeonia californica
56	Magnoliopsida	Ericales	Polemoniaceae	Aliciella	Aliciella latifolia
57	Liliopsida	Asparagales	Asparagaceae	Chlorogalum	Chlorogalum pomeridianu
58	Magnoliopsida	Fabales	Fabaceae	Acacia	Acacia dealbata
59	Magnoliopsida	Rosales	Rhamnaceae	Endotropis	Endotropis crocea
60	Magnoliopsida	Rosales	Rosaceae	Prunus	Prunus ilicifolia
61	Magnoliopsida	Sapindales	Sapindaceae	Aesculus	Aesculus californica
62	Magnoliopsida	Fabales	Fabaceae	Psorothamnus	Psorothamnus emoryi
63	Magnoliopsida	Solanales	Solanaceae	Lycium	Lycium californicum
64	Magnoliopsida	Brassicales	Tropaeolaceae	Tropaeolum	Tropaeolum majus
65	Magnoliopsida	Rosales	Urticaceae	Urtica	Urtica urens
66	Magnoliopsida	Fabales	Fabaceae	Spartium	Spartium junceum
67	Magnoliopsida	Fabales	Fabaceae	Acacia	Acacia baileyana
68	Magnoliopsida	Fabales	Fabaceae	Acmispon	Acmispon grandiflorus
69	Magnoliopsida	Brassicales	Cleomaceae	Cleomella	Cleomella arborea
70	Magnoliopsida	Geraniales	Geraniaceae	Erodium	Erodium texanum
71	Lycopodiopsida	Selaginellales	Selaginellaceae	Selaginella	Selaginella bigelovii
72	Magnoliopsida	Asterales	Asteraceae	Bellis	Bellis perennis
73	Magnoliopsida	Asterales	Asteraceae	Baccharis	Baccharis salicifolia
74	Magnoliopsida	Myrtales	Onagraceae	Eremothera	Eremothera boothii
75	Polypodiopsida	Ophioglossales	Ophioglossaceae	Ophioglossum	Ophioglossum californic
76	Magnoliopsida	Malpighiales	Euphorbiaceae	Croton	Croton californicus
77	Magnoliopsida	Saxifragales	Crassulaceae	Dudleya	Dudleya pulverulenta
78	Magnoliopsida	Asterales	Asteraceae	Brickellia	Brickellia californica
79	Magnoliopsida	Myrtales	Onagraceae	Chylismia	Chylismia claviformis
80	Magnoliopsida	Asterales	Asteraceae	Verbesina	Verbesina encelioides
81	Magnoliopsida	Rosales	Rosaceae	Heteromeles	Heteromeles arbutifolia
82	Magnoliopsida	Caryophyllales	Cactaceae	Opuntia	Opuntia microdasys
83	Magnoliopsida	Rosales	Rhamnaceae	Ceanothus	Ceanothus masonii
84	Magnoliopsida	Lamiales	Lamiaceae	Lamium	Lamium amplexicaule
85	Pinopsida	Pinales	Cupressaceae	Cupressus	Cupressus macrocarpa
86	Magnoliopsida	Lamiales	Lamiaceae	Marrubium	Marrubium vulgare
87	Magnoliopsida	Fagales	Betulaceae	Corylus	Corylus cornuta
88	Magnoliopsida	Piperales	Saururaceae	Anemopsis	Anemopsis californica
89	Polypodiopsida	Polypodiales	Dennstaedtiaceae	Pteridium	Pteridium aquilinum
90	Magnoliopsida	Malpighiales	Euphorbiaceae	Ricinus	Ricinus communis
91	Liliopsida	Poales	Poaceae	Poa	Poa annua
92	Magnoliopsida	Malpighiales	Euphorbiaceae	Euphorbia	Euphorbia micromera
93	Magnoliopsida	Saxifragales	Grossulariaceae	Ribes	Ribes indecorum
94	Magnoliopsida	Sapindales	Anacardiaceae	Rhus	Rhus integrifolia
95	Magnoliopsida	Saxifragales	Grossulariaceae	Ribes	Ribes aureum
96	Magnoliopsida	Sapindales	Sapindaceae	Acer	Acer macrophyllum
97	Polypodiopsida	Polypodiales	Pteridaceae	Myriopteris	Myriopteris newberryi
98	Magnoliopsida	Gentianales	Apocynaceae	Vinca	Vinca major
99	Magnoliopsida	Brassicales	Brassicaceae	Raphanus	Raphanus sativus
100	Magnoliopsida	Fagales	Fagaceae	Chrysolepis	Chrysolepis chrysophyll
101	Magnoliopsida	Asterales	Asteraceae	Ageratina	Ageratina adenophora
102	Magnoliopsida	Asterales	Asteraceae	Cirsium	Cirsium vulgare
103	Magnoliopsida	Asterales	Asteraceae	Isocoma	Isocoma menziesii
104	Magnoliopsida	Fagales	Fagaceae	Quercus	Quercus agrifolia
105	Magnoliopsida	Asterales	Asteraceae	Delairea	Delairea odorata
106	Magnoliopsida	Solanales	Solanaceae	Datura	Datura wrightii
107	Magnoliopsida	Ranunculales	Papaveraceae	Dendromecon	Dendromecon rigida
108	Magnoliopsida	Caryophyllales	Cactaceae	Cylindropunti	Cylindropuntia prolifer
109	Magnoliopsida	Asterales	Asteraceae	Venegasia	Venegasia carpesioides
110	Magnoliopsida	Rosales	Rosaceae	Fragaria	Fragaria vesca
111	Liliopsida	Commelinales	Commelinaceae	Commelina	Commelina benghalensis
112	Magnoliopsida	Caryophyllales	Cactaceae	Opuntia	Opuntia littoralis
113	Magnoliopsida	Caryophyllales	Cactaceae	Ferocactus	Ferocactus viridescens
114	Liliopsida	Arecales	Arecaceae	Phoenix	Phoenix canariensis
115	Magnoliopsida	Lamiales	Lamiaceae	Micromeria	Micromeria douglasii
116	Magnoliopsida	Ranunculales	Papaveraceae	Eschscholzia	Eschscholzia californic
117	Liliopsida	Alismatales	Araceae	Arum	Arum italicum
118	Magnoliopsida	Asterales	Asteraceae	Helminthothec	Helminthotheca echioide
119	Magnoliopsida	Saxifragales	Crassulaceae	Dudleya	Dudleya edulis
120	Magnoliopsida	Lamiales	Lamiaceae	Salvia	Salvia mellifera
121	Magnoliopsida	Asterales	Asteraceae	Corethrogyne	Corethrogyne filaginifo
122	Polypodiopsida	Polypodiales	Dryopteridaceae	Polystichum	Polystichum californicu
123	Magnoliopsida	Asterales	Asteraceae	Heterotheca	Heterotheca grandiflora
124	Polypodiopsida	Polypodiales	Polypodiaceae	Polypodium	Polypodium calirhiza
125	Liliopsida	Asparagales	Iridaceae	Iris	Iris foetidissima
126	Magnoliopsida	Rosales	Urticaceae	Urtica	Urtica dioica
127	Magnoliopsida	Rosales	Rosaceae	Adenostoma	Adenostoma fasciculatum
128	Magnoliopsida	Asterales	Asteraceae	Achillea	Achillea millefolium
129	Magnoliopsida	Sapindales	Anacardiaceae	Rhus	Rhus ovata
130	Liliopsida	Liliales	Liliaceae	Scoliopus	Scoliopus bigelovii
131	Magnoliopsida	Dipsacales	Caprifoliaceae	Symphoricarpo	Symphoricarpos albus
132	Magnoliopsida	Oxalidales	Oxalidaceae	Oxalis	Oxalis pes-caprae
133	Magnoliopsida	Solanales	Convolvulaceae	Calystegia	Calystegia macrostegia
134	Magnoliopsida	Caryophyllales	Amaranthaceae	Chenopodiastr	Chenopodiastrum murale
135	Magnoliopsida	Fabales	Fabaceae	Lupinus	Lupinus succulentus
136	Magnoliopsida	Brassicales	Brassicaceae	Lobularia	Lobularia maritima
137	Magnoliopsida	Malvales	Malvaceae	Malva	Malva parviflora
138	Magnoliopsida	Asterales	Asteraceae	Sonchus	Sonchus oleraceus
139	Liliopsida	Alismatales	Zosteraceae	Zostera	Zostera marina
140	Magnoliopsida	Sapindales	Sapindaceae	Acer	Acer negundo
141	Magnoliopsida	Solanales	Solanaceae	Nicotiana	Nicotiana glauca
142	Magnoliopsida	Brassicales	Brassicaceae	Brassica	Brassica tournefortii
143	Liliopsida	Poales	Poaceae	Muhlenbergia	Muhlenbergia microsperm
144	Magnoliopsida	Asterales	Asteraceae	Sonchus	Sonchus asper
145	Liliopsida	Poales	Poaceae	Cortaderia	Cortaderia selloana
146	Magnoliopsida	Sapindales	Anacardiaceae	Malosma	Malosma laurina
147	Magnoliopsida	Caryophyllales	Polygonaceae	Polygonum	Polygonum aviculare
148	Magnoliopsida	Boraginales	Hydrophyllaceae	Eucrypta	Eucrypta chrysanthemifo
149	Magnoliopsida	Dipsacales	Viburnaceae	Sambucus	Sambucus caerulea
150	Magnoliopsida	Saxifragales	Crassulaceae	Dudleya	Dudleya lanceolata
151	Magnoliopsida	Sapindales	Anacardiaceae	Toxicodendron	Toxicodendron diversilo
152	Magnoliopsida	Fabales	Fabaceae	Astragalus	Astragalus trichopodus
153	Magnoliopsida	Fabales	Fabaceae	Paraserianthe	Paraserianthes lophanth
154	Liliopsida	Asparagales	Asparagaceae	Asparagus	Asparagus asparagoides
155	Magnoliopsida	Malpighiales	Salicaceae	Populus	Populus fremontii
156	Magnoliopsida	Brassicales	Brassicaceae	Lepidium	Lepidium didymum
157	Liliopsida	Commelinales	Commelinaceae	Tradescantia	Tradescantia spathacea
158	Magnoliopsida	Oxalidales	Oxalidaceae	Oxalis	Oxalis corniculata
159	Magnoliopsida	Asterales	Asteraceae	Pseudognaphal	Pseudognaphalium biolet
160	Magnoliopsida	Proteales	Platanaceae	Platanus	Platanus racemosa
161	Magnoliopsida	Oxalidales	Oxalidaceae	Oxalis	Oxalis triangularis
162	Magnoliopsida	Asterales	Asteraceae	Coreopsis	Coreopsis gigantea
163	Liliopsida	Asparagales	Asparagaceae	Yucca	Yucca schidigera
164	Magnoliopsida	Solanales	Convolvulaceae	Dichondra	Dichondra micrantha
165	Magnoliopsida	Rosales	Rosaceae	Cercocarpus	Cercocarpus montanus
166	Magnoliopsida	Sapindales	Rutaceae	Cneoridium	Cneoridium dumosum
167	Magnoliopsida	Saxifragales	Crassulaceae	Dudleya	Dudleya caespitosa
168	Magnoliopsida	Brassicales	Brassicaceae	Hirschfeldia	Hirschfeldia incana
169	Polypodiopsida	Polypodiales	Polypodiaceae	Polypodium	Polypodium scouleri
170	Magnoliopsida	Caryophyllales	Amaranthaceae	Blitum	Blitum californicum
171	Magnoliopsida	Lamiales	Lamiaceae	Salvia	Salvia apiana
172	Magnoliopsida	Asterales	Asteraceae	Helianthus	Helianthus annuus
173	Magnoliopsida	Fabales	Fabaceae	Trifolium	Trifolium repens
174	Magnoliopsida	Geraniales	Geraniaceae	Geranium	Geranium dissectum
175	Magnoliopsida	Fabales	Fabaceae	Lupinus	Lupinus arizonicus
176	Magnoliopsida	Malpighiales	Euphorbiaceae	Euphorbia	Euphorbia heterophylla
177	Magnoliopsida	Malpighiales	Euphorbiaceae	Euphorbia	Euphorbia misera
178	Magnoliopsida	Boraginales	Hydrophyllaceae	Phacelia	Phacelia crenulata
179	Magnoliopsida	Gentianales	Apocynaceae	Asclepias	Asclepias curassavica
180	Magnoliopsida	Caryophyllales	Aizoaceae	Malephora	Malephora crocea
181	Magnoliopsida	Lamiales	Plantaginaceae	Mohavea	Mohavea confertiflora
182	Magnoliopsida	Geraniales	Geraniaceae	Erodium	Erodium cicutarium
183	Magnoliopsida	Boraginales	Boraginaceae	Myosotis	Myosotis latifolia
184	Magnoliopsida	Asterales	Asteraceae	Stephanomeria	Stephanomeria pauciflor
185	Magnoliopsida	Rosales	Rhamnaceae	Ceanothus	Ceanothus spinosus
186	Magnoliopsida	Myrtales	Myrtaceae	Eucalyptus	Eucalyptus globulus
187	Magnoliopsida	Caryophyllales	Polygonaceae	Eriogonum	Eriogonum parvifolium
188	Magnoliopsida	Rosales	Rhamnaceae	Ceanothus	Ceanothus megacarpus
189	Magnoliopsida	Boraginales	Namaceae	Eriodictyon	Eriodictyon crassifoliu
190	Liliopsida	Alismatales	Zosteraceae	Phyllospadix	Phyllospadix torreyi
191	Magnoliopsida	Asterales	Asteraceae	Baccharis	Baccharis sarothroides
192	Magnoliopsida	Fagales	Fagaceae	Quercus	Quercus wislizeni
193	Magnoliopsida	Boraginales	Boraginaceae	Amsinckia	Amsinckia intermedia
194	Liliopsida	Poales	Poaceae	Distichlis	Distichlis spicata
195	Magnoliopsida	Malpighiales	Euphorbiaceae	Euphorbia	Euphorbia peplus
196	Magnoliopsida	Brassicales	Brassicaceae	Cakile	Cakile maritima
197	Magnoliopsida	Solanales	Solanaceae	Nicotiana	Nicotiana obtusifolia
198	Magnoliopsida	Malpighiales	Salicaceae	Salix	Salix lasiolepis
199	Magnoliopsida	Caryophyllales	Caryophyllaceae	Polycarpon	Polycarpon tetraphyllum
200	Magnoliopsida	Malpighiales	Euphorbiaceae	Euphorbia	Euphorbia maculata
201	Liliopsida	Poales	Poaceae	Lagurus	Lagurus ovatus
202	Pinopsida	Pinales	Cupressaceae	Sequoia	Sequoia sempervirens
203	Magnoliopsida	Cucurbitales	Cucurbitaceae	Marah	Marah macrocarpa
204	Magnoliopsida	Lamiales	Scrophulariaceae	Scrophularia	Scrophularia californic
205	Magnoliopsida	Asterales	Asteraceae	Cotula	Cotula australis
206	Magnoliopsida	Malpighiales	Euphorbiaceae	Euphorbia	Euphorbia serpens
207	Magnoliopsida	Asterales	Asteraceae	Hazardia	Hazardia squarrosa
208	Magnoliopsida	Oxalidales	Oxalidaceae	Oxalis	Oxalis purpurea
209	Magnoliopsida	Sapindales	Anacardiaceae	Schinus	Schinus molle
210	Magnoliopsida	Rosales	Rosaceae	Rosa	Rosa minutifolia
211	Magnoliopsida	Caryophyllales	Amaranthaceae	Atriplex	Atriplex semibaccata
212	Magnoliopsida	Asterales	Asteraceae	Bahiopsis	Bahiopsis laciniata
213	Magnoliopsida	Cucurbitales	Cucurbitaceae	Marah	Marah fabacea
214	Magnoliopsida	Asterales	Asteraceae	Ambrosia	Ambrosia salsola
215	Magnoliopsida	Asterales	Asteraceae	Malacothrix	Malacothrix glabrata
216	Magnoliopsida	Caryophyllales	Polygonaceae	Eriogonum	Eriogonum cinereum
217	Magnoliopsida	Asterales	Asteraceae	Taraxacum	Taraxacum officinale
218	Magnoliopsida	Solanales	Convolvulaceae	Cuscuta	Cuscuta pacifica
219	Magnoliopsida	Caryophyllales	Nyctaginaceae	Abronia	Abronia umbellata
220	Liliopsida	Poales	Poaceae	Oloptum	Oloptum miliaceum
221	Magnoliopsida	Caryophyllales	Nyctaginaceae	Mirabilis	Mirabilis laevis
222	Magnoliopsida	Brassicales	Bataceae	Batis	Batis maritima
223	Magnoliopsida	Caryophyllales	Polygonaceae	Rumex	Rumex spinosus
224	Magnoliopsida	Caryophyllales	Cactaceae	Opuntia	Opuntia basilaris
225	Magnoliopsida	Caryophyllales	Cactaceae	Cylindropunti	Cylindropuntia fosbergi
226	Magnoliopsida	Ericales	Fouquieriaceae	Fouquieria	Fouquieria splendens
227	Magnoliopsida	Fagales	Fagaceae	Quercus	Quercus engelmannii
228	Magnoliopsida	Caryophyllales	Polygonaceae	Eriogonum	Eriogonum inflatum
229	Magnoliopsida	Myrtales	Myrtaceae	Eucalyptus	Eucalyptus polyanthemos
230	Polypodiopsida	Polypodiales	Pteridaceae	Pentagramma	Pentagramma triangulari
231	Magnoliopsida	Caryophyllales	Plumbaginaceae	Limonium	Limonium californicum
232	Magnoliopsida	Garryales	Garryaceae	Garrya	Garrya elliptica
233	Magnoliopsida	Fabales	Fabaceae	Parkinsonia	Parkinsonia florida
234	Magnoliopsida	Boraginales	Hydrophyllaceae	Phacelia	Phacelia minor
235	Magnoliopsida	Saxifragales	Haloragaceae	Myriophyllum	Myriophyllum aquaticum
236	Magnoliopsida	Lamiales	Lamiaceae	Salvia	Salvia spathacea
237	Magnoliopsida	Lamiales	Lamiaceae	Salvia	Salvia columbariae
238	Magnoliopsida	Caryophyllales	Aizoaceae	Tetragonia	Tetragonia tetragonoide
239	Liliopsida	Poales	Poaceae	Arundo	Arundo donax
240	Liliopsida	Poales	Poaceae	Cenchrus	Cenchrus longisetus
241	Magnoliopsida	Fabales	Fabaceae	Melilotus	Melilotus albus
242	Liliopsida	Arecales	Arecaceae	Washingtonia	Washingtonia robusta
243	Magnoliopsida	Lamiales	Plantaginaceae	Keckiella	Keckiella antirrhinoide
244	Magnoliopsida	Caryophyllales	Amaranthaceae	Salicornia	Salicornia pacifica
245	Magnoliopsida	Malvales	Malvaceae	Malacothamnus	Malacothamnus fascicula
246	Magnoliopsida	Asterales	Asteraceae	Dimorphotheca	Dimorphotheca fruticosa
247	Magnoliopsida	Caryophyllales	Nyctaginaceae	Abronia	Abronia maritima
248	Magnoliopsida	Caryophyllales	Cactaceae	Ferocactus	Ferocactus cylindraceus
249	Magnoliopsida	Lamiales	Plantaginaceae	Penstemon	Penstemon spectabilis
250	Magnoliopsida	Cucurbitales	Cucurbitaceae	Echinopepon	Echinopepon bigelovii
251	Magnoliopsida	Lamiales	Phrymaceae	Erythranthe	Erythranthe cardinalis
252	Magnoliopsida	Saxifragales	Grossulariaceae	Ribes	Ribes sanguineum
253	Liliopsida	Poales	Cyperaceae	Cyperus	Cyperus papyrus
254	Polypodiopsida	Polypodiales	Dryopteridaceae	Cyrtomium	Cyrtomium falcatum
255	Magnoliopsida	Myrtales	Onagraceae	Eulobus	Eulobus californicus
256	Magnoliopsida	Caryophyllales	Cactaceae	Cochemiea	Cochemiea dioica
257	Magnoliopsida	Malpighiales	Euphorbiaceae	Euphorbia	Euphorbia polycarpa
258	Magnoliopsida	Asterales	Asteraceae	Artemisia	Artemisia douglasiana
259	Magnoliopsida	Lamiales	Oleaceae	Olea	Olea europaea
260	Magnoliopsida	Lamiales	Plantaginaceae	Penstemon	Penstemon grinnellii
261	Liliopsida	Asparagales	Asparagaceae	Yucca	Yucca brevifolia
262	Magnoliopsida	Asterales	Asteraceae	Eriophyllum	Eriophyllum confertiflo
263	Magnoliopsida	Boraginales	Boraginaceae	Echium	Echium candicans
264	Liliopsida	Poales	Cyperaceae	Schoenoplectu	Schoenoplectus californ
265	Magnoliopsida	Boraginales	Boraginaceae	Cryptantha	Cryptantha intermedia
266	Magnoliopsida	Caryophyllales	Amaranthaceae	Atriplex	Atriplex lentiformis
267	Liliopsida	Poales	Poaceae	Leymus	Leymus condensatus
268	Magnoliopsida	Saxifragales	Grossulariaceae	Ribes	Ribes malvaceum
269	Magnoliopsida	Asterales	Asteraceae	Erigeron	Erigeron canadensis
270	Magnoliopsida	Asterales	Asteraceae	Tetradymia	Tetradymia comosa
271	Liliopsida	Poales	Poaceae	Melinis	Melinis repens
272	Magnoliopsida	Asterales	Asteraceae	Cynara	Cynara cardunculus
273	Magnoliopsida	Asterales	Asteraceae	Atrichoseris	Atrichoseris platyphyll
274	Magnoliopsida	Asterales	Asteraceae	Baccharis	Baccharis plummerae
275	Magnoliopsida	Fagales	Fagaceae	Quercus	Quercus lobata
276	Magnoliopsida	Boraginales	Boraginaceae	Johnstonella	Johnstonella angustifol
277	Magnoliopsida	Solanales	Solanaceae	Solanum	Solanum douglasii
278	Magnoliopsida	Solanales	Solanaceae	Solanum	Solanum umbelliferum
279	Polypodiopsida	Polypodiales	Blechnaceae	Woodwardia	Woodwardia fimbriata
280	Magnoliopsida	Asterales	Asteraceae	Gutierrezia	Gutierrezia californica
281	Magnoliopsida	Asterales	Asteraceae	Helianthus	Helianthus gracilentus
282	Magnoliopsida	Lamiales	Lamiaceae	Salvia	Salvia leucophylla
283	Magnoliopsida	Boraginales	Hydrophyllaceae	Phacelia	Phacelia parryi
284	Magnoliopsida	Fabales	Fabaceae	Lupinus	Lupinus hirsutissimus
285	Magnoliopsida	Rosales	Rosaceae	Rubus	Rubus ursinus
286	Magnoliopsida	Malpighiales	Salicaceae	Populus	Populus trichocarpa
287	Magnoliopsida	Asterales	Asteraceae	Centaurea	Centaurea solstitialis
288	Magnoliopsida	Lamiales	Lamiaceae	Stachys	Stachys bullata
289	Magnoliopsida	Asterales	Asteraceae	Silybum	Silybum marianum
290	Pinopsida	Pinales	Cupressaceae	Juniperus	Juniperus californica
291	Magnoliopsida	Asterales	Asteraceae	Pulicaria	Pulicaria paludosa
292	Magnoliopsida	Geraniales	Geraniaceae	Erodium	Erodium moschatum
293	Magnoliopsida	Asterales	Asteraceae	Xanthium	Xanthium strumarium
294	Magnoliopsida	Fagales	Betulaceae	Alnus	Alnus rhombifolia
295	Magnoliopsida	Caryophyllales	Aizoaceae	Carpobrotus	Carpobrotus chilensis
296	Magnoliopsida	Rosales	Moraceae	Ficus	Ficus carica
297	Magnoliopsida	Apiales	Apiaceae	Conium	Conium maculatum
298	Magnoliopsida	Malvales	Cistaceae	Crocanthemum	Crocanthemum scoparium
299	Magnoliopsida	Malvales	Cistaceae	Cistus	Cistus ladanifer
300	Magnoliopsida	Apiales	Apiaceae	Foeniculum	Foeniculum vulgare
301	Magnoliopsida	Lamiales	Plantaginaceae	Plantago	Plantago lanceolata
302	Magnoliopsida	Cucurbitales	Cucurbitaceae	Cucurbita	Cucurbita foetidissima
303	Magnoliopsida	Malvales	Cistaceae	Cistus	Cistus creticus
304	Magnoliopsida	Myrtales	Onagraceae	Epilobium	Epilobium canum
305	Magnoliopsida	Apiales	Apiaceae	Bowlesia	Bowlesia incana
306	Magnoliopsida	Lamiales	Orobanchaceae	Castilleja	Castilleja foliolosa
307	Magnoliopsida	Fagales	Fagaceae	Notholithocar	Notholithocarpus densif
308	Magnoliopsida	Fagales	Myricaceae	Morella	Morella californica
309	Magnoliopsida	Caryophyllales	Polygonaceae	Persicaria	Persicaria amphibia
310	Magnoliopsida	Caryophyllales	Cactaceae	Austrocylindr	Austrocylindropuntia su
311	Liliopsida	Poales	Poaceae	Diplachne	Diplachne fusca
312	Magnoliopsida	Caryophyllales	Caryophyllaceae	Stellaria	Stellaria media
313	Magnoliopsida	Asterales	Asteraceae	Pseudognaphal	Pseudognaphalium beneol
314	Liliopsida	Asparagales	Asparagaceae	Dipterostemon	Dipterostemon capitatus
315	Magnoliopsida	Caryophyllales	Polygonaceae	Eriogonum	Eriogonum elongatum
316	Magnoliopsida	Ericales	Ericaceae	Arctostaphylo	Arctostaphylos nummular
317	Magnoliopsida	Asterales	Asteraceae	Calendula	Calendula arvensis
318	Polypodiopsida	Polypodiales	Pteridaceae	Adiantum	Adiantum jordanii
319	Magnoliopsida	Asterales	Asteraceae	Ericameria	Ericameria arborescens
320	Pinopsida	Pinales	Araucariaceae	Araucaria	Araucaria columnaris
321	Magnoliopsida	Ericales	Ericaceae	Arctostaphylo	Arctostaphylos tomentos
322	Magnoliopsida	Ericales	Ericaceae	Arctostaphylo	Arctostaphylos hookeri
323	Magnoliopsida	Cornales	Loasaceae	Mentzelia	Mentzelia involucrata
324	Magnoliopsida	Rosales	Rhamnaceae	Ceanothus	Ceanothus thyrsiflorus
325	Magnoliopsida	Ericales	Ericaceae	Arctostaphylo	Arctostaphylos bicolor
326	Magnoliopsida	Fagales	Fagaceae	Quercus	Quercus berberidifolia
327	Magnoliopsida	Caryophyllales	Polygonaceae	Eriogonum	Eriogonum latifolium
328	Polypodiopsida	Polypodiales	Pteridaceae	Pellaea	Pellaea mucronata
329	Magnoliopsida	Rosales	Rhamnaceae	Ceanothus	Ceanothus crassifolius
330	Magnoliopsida	Gentianales	Rubiaceae	Galium	Galium angustifolium
331	Magnoliopsida	Lamiales	Phrymaceae	Diplacus	Diplacus aurantiacus
332	Magnoliopsida	Rosales	Rhamnaceae	Ceanothus	Ceanothus leucodermis
333	Magnoliopsida	Caryophyllales	Amaranthaceae	Amaranthus	Amaranthus retroflexus
334	Polypodiopsida	Polypodiales	Pteridaceae	Aspidotis	Aspidotis californica
335	Magnoliopsida	Santalales	Viscaceae	Phoradendron	Phoradendron californic
336	Magnoliopsida	Caryophyllales	Cactaceae	Cylindropunti	Cylindropuntia ganderi
337	Magnoliopsida	Fabales	Fabaceae	Medicago	Medicago arabica
338	Pinopsida	Pinales	Pinaceae	Pinus	Pinus monophylla
339	Magnoliopsida	Asterales	Asteraceae	Isocoma	Isocoma acradenia
340	Liliopsida	Poales	Poaceae	Bromus	Bromus diandrus
341	Liliopsida	Asparagales	Asparagaceae	Hooveria	Hooveria parviflora
342	Magnoliopsida	Asterales	Asteraceae	Encelia	Encelia actonii
343	Magnoliopsida	Caryophyllales	Cactaceae	Echinocereus	Echinocereus engelmanni
344	Liliopsida	Asparagales	Asparagaceae	Agave	Agave deserti
345	Liliopsida	Arecales	Arecaceae	Washingtonia	Washingtonia filifera
346	Pinopsida	Pinales	Pinaceae	Pinus	Pinus torreyana
347	Magnoliopsida	Fabales	Fabaceae	Hoffmannseggi	Hoffmannseggia microphy
348	Magnoliopsida	Asterales	Asteraceae	Pseudognaphal	Pseudognaphalium califo
349	Magnoliopsida	Fabales	Fabaceae	Dalea	Dalea mollis
350	Magnoliopsida	Santalales	Viscaceae	Phoradendron	Phoradendron leucarpum
351	Polypodiopsida	Polypodiales	Pteridaceae	Myriopteris	Myriopteris parryi
352	Magnoliopsida	Malvales	Malvaceae	Sphaeralcea	Sphaeralcea ambigua
353	Magnoliopsida	Zygophyllales	Zygophyllaceae	Fagonia	Fagonia laevis
354	Magnoliopsida	Solanales	Solanaceae	Physalis	Physalis crassifolia
355	Magnoliopsida	Gentianales	Apocynaceae	Asclepias	Asclepias albicans
356	Magnoliopsida	Piperales	Aristolochiaceae	Isotrema	Isotrema californicum
357	Magnoliopsida	Lamiales	Lamiaceae	Condea	Condea emoryi
358	Magnoliopsida	Ericales	Ericaceae	Arctostaphylo	Arctostaphylos silvicol
359	Magnoliopsida	Ericales	Ericaceae	Arbutus	Arbutus menziesii
360	Magnoliopsida	Fabales	Fabaceae	Senna	Senna artemisioides
361	Magnoliopsida	Asterales	Asteraceae	Peucephyllum	Peucephyllum schottii
362	Magnoliopsida	Asterales	Asteraceae	Pleurocoronis	Pleurocoronis pluriseta
363	Magnoliopsida	Malvales	Malvaceae	Malva	Malva multiflora
364	Liliopsida	Liliales	Melanthiaceae	Toxicoscordio	Toxicoscordion fremonti
365	Magnoliopsida	Geraniales	Geraniaceae	Geranium	Geranium molle
366	Magnoliopsida	Fabales	Fabaceae	Prosopis	Prosopis glandulosa
367	Magnoliopsida	Caryophyllales	Cactaceae	Cylindropunti	Cylindropuntia echinoca
368	Magnoliopsida	Gentianales	Rubiaceae	Galium	Galium porrigens
369	Liliopsida	Poales	Poaceae	Nassella	Nassella pulchra
370	Magnoliopsida	Ericales	Ericaceae	Arctostaphylo	Arctostaphylos crustace
371	Magnoliopsida	Rosales	Rosaceae	Chamaebatia	Chamaebatia australis
372	Magnoliopsida	Asterales	Asteraceae	Helichrysum	Helichrysum petiolare
373	Magnoliopsida	Lamiales	Phrymaceae	Diplacus	Diplacus longiflorus
374	Magnoliopsida	Asterales	Asteraceae	Erigeron	Erigeron sumatrensis
375	Polypodiopsida	Polypodiales	Pteridaceae	Pentagramma	Pentagramma glandulovis
376	Magnoliopsida	Malvales	Thymelaeaceae	Dirca	Dirca occidentalis
377	Magnoliopsida	Asterales	Asteraceae	Centaurea	Centaurea calcitrapa
378	Magnoliopsida	Asterales	Asteraceae	Lepidospartum	Lepidospartum squamatum
379	Magnoliopsida	Caryophyllales	Polygonaceae	Rumex	Rumex crispus
380	Magnoliopsida	Caryophyllales	Caryophyllaceae	Spergula	Spergula arvensis
381	Magnoliopsida	Saxifragales	Crassulaceae	Dudleya	Dudleya stolonifera
382	Magnoliopsida	Gentianales	Apocynaceae	Vinca	Vinca minor
383	Magnoliopsida	Brassicales	Brassicaceae	Brassica	Brassica rapa
384	Magnoliopsida	Lamiales	Phrymaceae	Diplacus	Diplacus puniceus
385	Magnoliopsida	Asterales	Asteraceae	Ericameria	Ericameria ericoides
386	Magnoliopsida	Lamiales	Acanthaceae	Justicia	Justicia californica
387	Magnoliopsida	Lamiales	Lamiaceae	Lepechinia	Lepechinia calycina
388	Magnoliopsida	Lamiales	Plantaginaceae	Plantago	Plantago coronopus
389	Magnoliopsida	Rosales	Rhamnaceae	Ceanothus	Ceanothus tomentosus
390	Magnoliopsida	Fagales	Fagaceae	Quercus	Quercus chrysolepis
391	Magnoliopsida	Lamiales	Lamiaceae	Trichostema	Trichostema lanatum
392	Magnoliopsida	Lamiales	Lamiaceae	Melissa	Melissa officinalis
393	Magnoliopsida	Caryophyllales	Caryophyllaceae	Silene	Silene laciniata
394	Magnoliopsida	Boraginales	Namaceae	Eriodictyon	Eriodictyon californicu
395	Magnoliopsida	Fabales	Fabaceae	Psorothamnus	Psorothamnus arborescen
396	Magnoliopsida	Dipsacales	Caprifoliaceae	Sixalix	Sixalix atropurpurea
397	Magnoliopsida	Rosales	Rhamnaceae	Ceanothus	Ceanothus cuneatus
398	Magnoliopsida	Rosales	Urticaceae	Urtica	Urtica gracilis
399	Magnoliopsida	Caryophyllales	Amaranthaceae	Atriplex	Atriplex polycarpa
400	Magnoliopsida	Rosales	Rosaceae	Drymocallis	Drymocallis glandulosa
401	Magnoliopsida	Oxalidales	Oxalidaceae	Oxalis	Oxalis oregana
402	Magnoliopsida	Caryophyllales	Montiaceae	Calandrinia	Calandrinia menziesii
403	Pinopsida	Pinales	Pinaceae	Pinus	Pinus halepensis
404	Magnoliopsida	Fabales	Fabaceae	Calliandra	Calliandra eriophylla
405	Magnoliopsida	Dipsacales	Viburnaceae	Viburnum	Viburnum tinus
406	Magnoliopsida	Asterales	Asteraceae	Ericameria	Ericameria pinifolia
407	Magnoliopsida	Caryophyllales	Tamaricaceae	Tamarix	Tamarix aphylla
408	Liliopsida	Asparagales	Asparagaceae	Agave	Agave shawii
409	Liliopsida	Poales	Cyperaceae	Cyperus	Cyperus alternifolius
410	Magnoliopsida	Brassicales	Brassicaceae	Erysimum	Erysimum ammophilum
411	Magnoliopsida	Gentianales	Rubiaceae	Galium	Galium nuttallii
412	Magnoliopsida	Rosales	Rosaceae	Potentilla	Potentilla indica
413	Liliopsida	Asparagales	Amaryllidaceae	Amaryllis	Amaryllis belladonna
414	Magnoliopsida	Rosales	Rosaceae	Prunus	Prunus cerasifera
415	Magnoliopsida	Ericales	Ericaceae	Arctostaphylo	Arctostaphylos glandulo
416	Magnoliopsida	Asterales	Asteraceae	Centaurea	Centaurea melitensis
417	Liliopsida	Asparagales	Asparagaceae	Nolina	Nolina cismontana
418	Magnoliopsida	Fabales	Fabaceae	Genista	Genista monspessulana
419	Magnoliopsida	Asterales	Asteraceae	Heterotheca	Heterotheca sessiliflor
420	Liliopsida	Alismatales	Araceae	Zantedeschia	Zantedeschia aethiopica
421	Polypodiopsida	Polypodiales	Dryopteridaceae	Polystichum	Polystichum munitum
422	Magnoliopsida	Caryophyllales	Aizoaceae	Mesembryanthe	Mesembryanthemum nodifl
423	Magnoliopsida	Brassicales	Brassicaceae	Sinapis	Sinapis arvensis
424	Magnoliopsida	Fabales	Fabaceae	Acacia	Acacia longifolia
425	Magnoliopsida	Caryophyllales	Aizoaceae	Carpobrotus	Carpobrotus edulis
426	Magnoliopsida	Boraginales	Boraginaceae	Adelinia	Adelinia grandis
427	Magnoliopsida	Boraginales	Hydrophyllaceae	Pholistoma	Pholistoma auritum
428	Magnoliopsida	Caryophyllales	Polygonaceae	Persicaria	Persicaria capitata
429	Magnoliopsida	Lamiales	Plantaginaceae	Plantago	Plantago major
430	Magnoliopsida	Gentianales	Apocynaceae	Nerium	Nerium oleander
431	Magnoliopsida	Asterales	Asteraceae	Jaumea	Jaumea carnosa
432	Magnoliopsida	Asterales	Asteraceae	Arctotheca	Arctotheca prostrata
433	Magnoliopsida	Asterales	Asteraceae	Chaenactis	Chaenactis fremontii
434	Magnoliopsida	Saxifragales	Saxifragaceae	Micranthes	Micranthes californica
435	Magnoliopsida	Malpighiales	Salicaceae	Salix	Salix laevigata
436	Magnoliopsida	Ericales	Primulaceae	Lysimachia	Lysimachia arvensis
437	Magnoliopsida	Malpighiales	Passifloraceae	Passiflora	Passiflora caerulea
438	Pinopsida	Pinales	Pinaceae	Pinus	Pinus attenuata
439	Liliopsida	Asparagales	Amaryllidaceae	Narcissus	Narcissus tazetta
440	Magnoliopsida	Lamiales	Orobanchaceae	Kopsiopsis	Kopsiopsis strobilacea
441	Magnoliopsida	Malpighiales	Salicaceae	Salix	Salix gooddingii
442	Magnoliopsida	Fabales	Fabaceae	Lupinus	Lupinus microcarpus
443	Magnoliopsida	Asterales	Asteraceae	Eriophyllum	Eriophyllum staechadifo
444	Magnoliopsida	Apiales	Apiaceae	Sanicula	Sanicula crassicaulis
445	Magnoliopsida	Malvales	Malvaceae	Sidalcea	Sidalcea malviflora
446	Magnoliopsida	Fagales	Fagaceae	Quercus	Quercus durata
447	Magnoliopsida	Ericales	Ericaceae	Vaccinium	Vaccinium ovatum
448	Magnoliopsida	Malpighiales	Euphorbiaceae	Euphorbia	Euphorbia oblongata
449	Magnoliopsida	Asterales	Asteraceae	Stephanomeria	Stephanomeria cichoriac
450	Liliopsida	Asparagales	Iridaceae	Iris	Iris germanica
451	Magnoliopsida	Ranunculales	Berberidaceae	Vancouveria	Vancouveria planipetala
452	Magnoliopsida	Ericales	Primulaceae	Dodecatheon	Dodecatheon clevelandii
453	Magnoliopsida	Asterales	Asteraceae	Cichorium	Cichorium intybus
454	Magnoliopsida	Brassicales	Brassicaceae	Raphanus	Raphanus raphanistrum
455	Magnoliopsida	Fabales	Polygalaceae	Rhinotropis	Rhinotropis cornuta
456	Magnoliopsida	Asterales	Asteraceae	Gutierrezia	Gutierrezia sarothrae
457	Magnoliopsida	Gentianales	Rubiaceae	Coprosma	Coprosma repens
458	Magnoliopsida	Caryophyllales	Polygonaceae	Eriogonum	Eriogonum giganteum
459	Magnoliopsida	Lamiales	Lamiaceae	Lamium	Lamium purpureum
460	Magnoliopsida	Ericales	Ericaceae	Arctostaphylo	Arctostaphylos auricula
461	Magnoliopsida	Lamiales	Orobanchaceae	Castilleja	Castilleja affinis
462	Magnoliopsida	Ericales	Ericaceae	Arctostaphylo	Arctostaphylos manzanit
463	Magnoliopsida	Caryophyllales	Frankeniaceae	Frankenia	Frankenia salina
464	Magnoliopsida	Brassicales	Brassicaceae	Descurainia	Descurainia pinnata
465	Magnoliopsida	Dipsacales	Caprifoliaceae	Centranthus	Centranthus ruber
466	Magnoliopsida	Ranunculales	Papaveraceae	Romneya	Romneya trichocalyx
467	Pinopsida	Pinales	Pinaceae	Pseudotsuga	Pseudotsuga menziesii
468	Magnoliopsida	Fabales	Fabaceae	Pickeringia	Pickeringia montana
469	Liliopsida	Asparagales	Amaryllidaceae	Narcissus	Narcissus papyraceus
470	Magnoliopsida	Lamiales	Plantaginaceae	Veronica	Veronica persica
471	Magnoliopsida	Apiales	Araliaceae	Hedera	Hedera helix
472	Magnoliopsida	Fabales	Fabaceae	Lathyrus	Lathyrus vestitus
473	Magnoliopsida	Myrtales	Onagraceae	Camissoniopsi	Camissoniopsis cheirant
474	Pinopsida	Pinales	Pinaceae	Pinus	Pinus radiata
475	Liliopsida	Poales	Poaceae	Muhlenbergia	Muhlenbergia rigens
476	Magnoliopsida	Malpighiales	Euphorbiaceae	Acalypha	Acalypha californica
477	Magnoliopsida	Fabales	Fabaceae	Medicago	Medicago polymorpha
478	Pinopsida	Pinales	Pinaceae	Pseudotsuga	Pseudotsuga macrocarpa
479	Magnoliopsida	Asterales	Asteraceae	Hypochaeris	Hypochaeris radicata
480	Magnoliopsida	Malpighiales	Euphorbiaceae	Ditaxis	Ditaxis lanceolata
481	Magnoliopsida	Malpighiales	Euphorbiaceae	Euphorbia	Euphorbia setiloba
482	Magnoliopsida	Malvales	Malvaceae	Hibiscus	Hibiscus denudatus
483	Magnoliopsida	Asterales	Asteraceae	Monoptilon	Monoptilon bellioides
484	Magnoliopsida	Saxifragales	Grossulariaceae	Ribes	Ribes californicum
485	Magnoliopsida	Dipsacales	Caprifoliaceae	Lonicera	Lonicera subspicata
486	Magnoliopsida	Geraniales	Geraniaceae	Erodium	Erodium botrys
487	Magnoliopsida	Malpighiales	Violaceae	Viola	Viola lobata
488	Magnoliopsida	Asterales	Asteraceae	Pseudognaphal	Pseudognaphalium microc
489	Magnoliopsida	Solanales	Convolvulaceae	Dichondra	Dichondra occidentalis
490	Liliopsida	Poales	Cyperaceae	Carex	Carex spissa
491	Magnoliopsida	Fabales	Fabaceae	Robinia	Robinia pseudoacacia
492	Magnoliopsida	Cucurbitales	Datiscaceae	Datisca	Datisca glomerata
493	Magnoliopsida	Caryophyllales	Amaranthaceae	Extriplex	Extriplex californica
494	Magnoliopsida	Asterales	Asteraceae	Heterotheca	Heterotheca fastigiata
495	Magnoliopsida	Ranunculales	Ranunculaceae	Delphinium	Delphinium cardinale
496	Magnoliopsida	Fabales	Fabaceae	Lupinus	Lupinus bicolor
497	Magnoliopsida	Gentianales	Apocynaceae	Asclepias	Asclepias subulata
498	Magnoliopsida	Caryophyllales	Portulacaceae	Portulaca	Portulaca oleracea
499	Liliopsida	Asparagales	Orchidaceae	Epipactis	Epipactis helleborine
500	Magnoliopsida	Oxalidales	Oxalidaceae	Oxalis	Oxalis californica
501	Magnoliopsida	Ranunculales	Papaveraceae	Eschscholzia	Eschscholzia minutiflor
502	Magnoliopsida	Asterales	Asteraceae	Baileya	Baileya multiradiata
503	Magnoliopsida	Saxifragales	Crassulaceae	Crassula	Crassula connata
504	Magnoliopsida	Boraginales	Hydrophyllaceae	Phacelia	Phacelia ramosissima
505	Magnoliopsida	Santalales	Viscaceae	Arceuthobium	Arceuthobium campylopod
506	Magnoliopsida	Geraniales	Geraniaceae	Geranium	Geranium robertianum
507	Magnoliopsida	Rosales	Rosaceae	Prunus	Prunus fremontii
508	Magnoliopsida	Caryophyllales	Cactaceae	Cylindropunti	Cylindropuntia ramosiss
509	Magnoliopsida	Asterales	Asteraceae	Ambrosia	Ambrosia psilostachya
510	Magnoliopsida	Caryophyllales	Cactaceae	Opuntia	Opuntia ficus-indica
511	Magnoliopsida	Lamiales	Plantaginaceae	Digitalis	Digitalis purpurea
512	Magnoliopsida	Caryophyllales	Aizoaceae	Mesembryanthe	Mesembryanthemum crysta
513	Magnoliopsida	Saxifragales	Grossulariaceae	Ribes	Ribes quercetorum
514	Magnoliopsida	Fabales	Fabaceae	Senegalia	Senegalia greggii
515	Magnoliopsida	Solanales	Solanaceae	Solanum	Solanum americanum
516	Liliopsida	Alismatales	Zosteraceae	Phyllospadix	Phyllospadix scouleri
517	Magnoliopsida	Brassicales	Brassicaceae	Brassica	Brassica nigra
518	Magnoliopsida	Caryophyllales	Nyctaginaceae	Allionia	Allionia incarnata
519	Magnoliopsida	Solanales	Solanaceae	Solanum	Solanum parishii
520	Magnoliopsida	Boraginales	Hydrophyllaceae	Phacelia	Phacelia distans
521	Magnoliopsida	Boraginales	Boraginaceae	Amsinckia	Amsinckia menziesii
522	Magnoliopsida	Malpighiales	Euphorbiaceae	Euphorbia	Euphorbia melanadenia
523	Magnoliopsida	Caryophyllales	Amaranthaceae	Suaeda	Suaeda esteroa
524	Magnoliopsida	Solanales	Solanaceae	Solanum	Solanum lycopersicum
525	Magnoliopsida	Solanales	Solanaceae	Lycium	Lycium andersonii
526	Magnoliopsida	Ranunculales	Papaveraceae	Eschscholzia	Eschscholzia parishii
527	Liliopsida	Asparagales	Amaryllidaceae	Leucojum	Leucojum aestivum
528	Liliopsida	Poales	Cyperaceae	Cyperus	Cyperus eragrostis
529	Magnoliopsida	Apiales	Apiaceae	Eryngium	Eryngium aristulatum
530	Magnoliopsida	Caryophyllales	Caryophyllaceae	Spergularia	Spergularia macrotheca
531	Magnoliopsida	Caryophyllales	Amaranthaceae	Atriplex	Atriplex watsonii
532	Magnoliopsida	Zygophyllales	Krameriaceae	Krameria	Krameria grayi
533	Liliopsida	Poales	Poaceae	Distichlis	Distichlis littoralis
534	Magnoliopsida	Caryophyllales	Polygonaceae	Pterostegia	Pterostegia drymarioide
535	Magnoliopsida	Caryophyllales	Simmondsiaceae	Simmondsia	Simmondsia chinensis
536	Magnoliopsida	Apiales	Apiaceae	Apium	Apium graveolens
537	Magnoliopsida	Caryophyllales	Tamaricaceae	Tamarix	Tamarix ramosissima
538	Magnoliopsida	Asterales	Asteraceae	Hieracium	Hieracium albiflorum
539	Magnoliopsida	Asterales	Asteraceae	Trichoptilium	Trichoptilium incisum
540	Magnoliopsida	Asterales	Asteraceae	Symphyotrichu	Symphyotrichum chilense
541	Magnoliopsida	Malpighiales	Salicaceae	Salix	Salix lucida
542	Magnoliopsida	Asterales	Asteraceae	Gazania	Gazania linearis
543	Magnoliopsida	Asterales	Asteraceae	Psathyrotes	Psathyrotes ramosissima
544	Magnoliopsida	Myrtales	Onagraceae	Epilobium	Epilobium ciliatum
545	Magnoliopsida	Asterales	Asteraceae	Senecio	Senecio vulgaris
546	Magnoliopsida	Dipsacales	Caprifoliaceae	Lonicera	Lonicera involucrata
547	Magnoliopsida	Lamiales	Plantaginaceae	Plantago	Plantago ovata
548	Magnoliopsida	Asterales	Asteraceae	Carduus	Carduus pycnocephalus
549	Liliopsida	Asparagales	Iridaceae	Iris	Iris douglasiana
550	Liliopsida	Poales	Juncaceae	Juncus	Juncus patens
551	Magnoliopsida	Fabales	Fabaceae	Cytisus	Cytisus scoparius
552	Magnoliopsida	Rosales	Rosaceae	Rubus	Rubus parviflorus
553	Magnoliopsida	Myrtales	Onagraceae	Chylismia	Chylismia cardiophylla
554	Magnoliopsida	Gentianales	Rubiaceae	Galium	Galium aparine
555	Liliopsida	Poales	Typhaceae	Typha	Typha latifolia
556	Magnoliopsida	Ericales	Ericaceae	Arctostaphylo	Arctostaphylos pajaroen
557	Magnoliopsida	Asterales	Asteraceae	Bahiopsis	Bahiopsis parishii
558	Magnoliopsida	Asterales	Asteraceae	Calendula	Calendula officinalis
559	Magnoliopsida	Caryophyllales	Montiaceae	Calyptridium	Calyptridium monandrum
560	Magnoliopsida	Rosales	Rosaceae	Rhaphiolepis	Rhaphiolepis loquata
561	Magnoliopsida	Boraginales	Hydrophyllaceae	Pholistoma	Pholistoma membranaceum
562	Polypodiopsida	Polypodiales	Pteridaceae	Myriopteris	Myriopteris covillei
563	Magnoliopsida	Cornales	Loasaceae	Petalonyx	Petalonyx thurberi
564	Magnoliopsida	Saxifragales	Crassulaceae	Dudleya	Dudleya saxosa
565	Magnoliopsida	Myrtales	Myrtaceae	Leptospermum	Leptospermum laevigatum
566	Polypodiopsida	Equisetales	Equisetaceae	Equisetum	Equisetum hyemale
567	Magnoliopsida	Brassicales	Brassicaceae	Cardamine	Cardamine hirsuta
568	Magnoliopsida	Dipsacales	Caprifoliaceae	Lonicera	Lonicera hispidula
569	Polypodiopsida	Polypodiales	Pteridaceae	Adiantum	Adiantum capillus-vener
570	Magnoliopsida	Fabales	Fabaceae	Lupinus	Lupinus concinnus
571	Liliopsida	Asparagales	Asparagaceae	Agave	Agave americana
572	Magnoliopsida	Rosales	Rosaceae	Pyracantha	Pyracantha koidzumii
573	Magnoliopsida	Malvales	Malvaceae	Alcea	Alcea rosea
574	Magnoliopsida	Lamiales	Oleaceae	Ligustrum	Ligustrum lucidum
575	Magnoliopsida	Garryales	Garryaceae	Garrya	Garrya fremontii
576	Magnoliopsida	Lamiales	Acanthaceae	Acanthus	Acanthus mollis
577	Magnoliopsida	Solanales	Solanaceae	Solanum	Solanum nigrum
578	Magnoliopsida	Asterales	Asteraceae	Chaenactis	Chaenactis artemisiifol
579	Magnoliopsida	Fagales	Fagaceae	Quercus	Quercus kelloggii
580	Magnoliopsida	Saxifragales	Crassulaceae	Dudleya	Dudleya cymosa
581	Magnoliopsida	Fabales	Fabaceae	Melilotus	Melilotus indicus
582	Lycopodiopsida	Selaginellales	Selaginellaceae	Selaginella	Selaginella hansenii
583	Liliopsida	Liliales	Smilacaceae	Smilax	Smilax californica
584	Liliopsida	Liliales	Melanthiaceae	Trillium	Trillium ovatum
585	Magnoliopsida	Rosales	Rhamnaceae	Adolphia	Adolphia californica
586	Liliopsida	Poales	Cyperaceae	Schoenoplectu	Schoenoplectus acutus
587	Magnoliopsida	Rosales	Rosaceae	Holodiscus	Holodiscus discolor
588	Magnoliopsida	Saxifragales	Crassulaceae	Crassula	Crassula ovata
589	Liliopsida	Asparagales	Asparagaceae	Asparagus	Asparagus aethiopicus
590	Magnoliopsida	Lamiales	Orobanchaceae	Pedicularis	Pedicularis densiflora
591	Magnoliopsida	Fabales	Fabaceae	Lupinus	Lupinus arboreus
592	Magnoliopsida	Apiales	Apiaceae	Tauschia	Tauschia arguta
593	Pinopsida	Pinales	Cupressaceae	Cupressus	Cupressus sargentii
594	Magnoliopsida	Asterales	Asteraceae	Artemisia	Artemisia palmeri
595	Magnoliopsida	Ericales	Ericaceae	Comarostaphyl	Comarostaphylis diversi
596	Magnoliopsida	Saxifragales	Saxifragaceae	Heuchera	Heuchera micrantha
597	Magnoliopsida	Fabales	Fabaceae	Ulex	Ulex europaeus
598	Magnoliopsida	Solanales	Solanaceae	Datura	Datura discolor
599	Liliopsida	Poales	Poaceae	Schismus	Schismus barbatus
600	Magnoliopsida	Apiales	Apiaceae	Lomatium	Lomatium dasycarpum
601	Magnoliopsida	Rosales	Rosaceae	Rosa	Rosa gymnocarpa
602	Magnoliopsida	Brassicales	Brassicaceae	Lepidium	Lepidium nitidum
603	Magnoliopsida	Asterales	Asteraceae	Rafinesquia	Rafinesquia neomexicana
604	Magnoliopsida	Malvales	Malvaceae	Malva	Malva maritima
605	Magnoliopsida	Asterales	Asteraceae	Deinandra	Deinandra paniculata
606	Magnoliopsida	Asterales	Asteraceae	Grindelia	Grindelia hirsutula
607	Magnoliopsida	Malpighiales	Violaceae	Viola	Viola pedunculata
608	Magnoliopsida	Caryophyllales	Cactaceae	Bergerocactus	Bergerocactus emoryi
609	Magnoliopsida	Asterales	Asteraceae	Deinandra	Deinandra conjugens
610	Magnoliopsida	Boraginales	Hydrophyllaceae	Emmenanthe	Emmenanthe penduliflora
611	Magnoliopsida	Ranunculales	Papaveraceae	Eschscholzia	Eschscholzia papastilli
612	Magnoliopsida	Asterales	Asteraceae	Coreopsis	Coreopsis maritima
613	Magnoliopsida	Myrtales	Onagraceae	Camissoniopsi	Camissoniopsis pallida
614	Liliopsida	Poales	Poaceae	Cortaderia	Cortaderia jubata
615	Liliopsida	Poales	Juncaceae	Juncus	Juncus balticus
616	Liliopsida	Asparagales	Asphodelaceae	Aloe	Aloe arborescens
617	Magnoliopsida	Fabales	Fabaceae	Acacia	Acacia melanoxylon
618	Magnoliopsida	Brassicales	Brassicaceae	Carrichtera	Carrichtera annua
619	Magnoliopsida	Dipsacales	Viburnaceae	Sambucus	Sambucus racemosa
620	Magnoliopsida	Fabales	Fabaceae	Lupinus	Lupinus truncatus
621	Magnoliopsida	Gentianales	Apocynaceae	Funastrum	Funastrum cynanchoides
622	Magnoliopsida	Solanales	Convolvulaceae	Cuscuta	Cuscuta californica
623	Liliopsida	Asparagales	Iridaceae	Chasmanthe	Chasmanthe floribunda
624	Liliopsida	Liliales	Melanthiaceae	Trillium	Trillium chloropetalum
625	Pinopsida	Pinales	Pinaceae	Pinus	Pinus sabiniana
626	Magnoliopsida	Piperales	Aristolochiaceae	Asarum	Asarum caudatum
627	Magnoliopsida	Rosales	Rhamnaceae	Ceanothus	Ceanothus papillosus
628	Liliopsida	Poales	Poaceae	Polypogon	Polypogon monspeliensis
629	Magnoliopsida	Ericales	Polemoniaceae	Gilia	Gilia capitata
630	Magnoliopsida	Gentianales	Rubiaceae	Galium	Galium andrewsii
631	Magnoliopsida	Fabales	Fabaceae	Senna	Senna didymobotrya
632	Magnoliopsida	Ericales	Ericaceae	Arctostaphylo	Arctostaphylos anderson
633	Magnoliopsida	Brassicales	Brassicaceae	Erysimum	Erysimum capitatum
634	Magnoliopsida	Saxifragales	Crassulaceae	Dudleya	Dudleya verityi
635	Magnoliopsida	Saxifragales	Crassulaceae	Dudleya	Dudleya abramsii
636	Magnoliopsida	Caryophyllales	Amaranthaceae	Arthroceras	Arthroceras subterminal
637	Magnoliopsida	Saxifragales	Crassulaceae	Dudleya	Dudleya blochmaniae
638	Magnoliopsida	Apiales	Apiaceae	Oenanthe	Oenanthe sarmentosa
639	Magnoliopsida	Fabales	Fabaceae	Astragalus	Astragalus didymocarpus
640	Magnoliopsida	Lamiales	Plantaginaceae	Plantago	Plantago erecta
641	Magnoliopsida	Solanales	Solanaceae	Datura	Datura stramonium
642	Magnoliopsida	Brassicales	Brassicaceae	Dithyrea	Dithyrea californica
643	Magnoliopsida	Asterales	Asteraceae	Lactuca	Lactuca serriola
644	Magnoliopsida	Apiales	Araliaceae	Hydrocotyle	Hydrocotyle moschata
645	Magnoliopsida	Ericales	Ericaceae	Arctostaphylo	Arctostaphylos imbricat
646	Magnoliopsida	Ericales	Polemoniaceae	Linanthus	Linanthus californicus
647	Magnoliopsida	Boraginales	Hydrophyllaceae	Phacelia	Phacelia campanularia
648	Lycopodiopsida	Selaginellales	Selaginellaceae	Selaginella	Selaginella cinerascens
649	Magnoliopsida	Caryophyllales	Plumbaginaceae	Limonium	Limonium ramosissimum
650	Magnoliopsida	Saxifragales	Crassulaceae	Dudleya	Dudleya farinosa
651	Liliopsida	Liliales	Liliaceae	Fritillaria	Fritillaria biflora
652	Magnoliopsida	Cucurbitales	Cucurbitaceae	Marah	Marah oregana
653	Magnoliopsida	Ranunculales	Papaveraceae	Romneya	Romneya coulteri
654	Magnoliopsida	Apiales	Araliaceae	Hedera	Hedera algeriensis
655	Magnoliopsida	Ericales	Ericaceae	Arctostaphylo	Arctostaphylos pallida
656	Magnoliopsida	Malvales	Malvaceae	Eremalche	Eremalche rotundifolia
657	Magnoliopsida	Saxifragales	Crassulaceae	Sedum	Sedum spathulifolium
658	Liliopsida	Poales	Poaceae	Elymus	Elymus glaucus
659	Magnoliopsida	Ericales	Ericaceae	Arctostaphylo	Arctostaphylos uva-ursi
660	Magnoliopsida	Caryophyllales	Polygonaceae	Muehlenbeckia	Muehlenbeckia complexa
661	Magnoliopsida	Malvales	Malvaceae	Malva	Malva assurgentiflora
662	Magnoliopsida	Asterales	Asteraceae	Erigeron	Erigeron karvinskianus
663	Magnoliopsida	Ranunculales	Papaveraceae	Ehrendorferia	Ehrendorferia ochroleuc
664	Magnoliopsida	Lamiales	Scrophulariaceae	Verbascum	Verbascum blattaria
665	Magnoliopsida	Malvales	Cistaceae	Cistus	Cistus purpureus
666	Pinopsida	Pinales	Cupressaceae	Calocedrus	Calocedrus decurrens
667	Liliopsida	Poales	Juncaceae	Juncus	Juncus xiphioides
668	Magnoliopsida	Apiales	Apiaceae	Lomatium	Lomatium lucidum
669	Magnoliopsida	Asterales	Asteraceae	Senecio	Senecio angustifolius
670	Magnoliopsida	Caryophyllales	Caryophyllaceae	Cardionema	Cardionema ramosissima
671	Magnoliopsida	Geraniales	Geraniaceae	Pelargonium	Pelargonium cordifolium
672	Liliopsida	Poales	Poaceae	Ehrharta	Ehrharta erecta
673	Magnoliopsida	Asterales	Asteraceae	Stephanomeria	Stephanomeria diegensis
674	Magnoliopsida	Apiales	Apiaceae	Heracleum	Heracleum sphondylium
675	Magnoliopsida	Caryophyllales	Amaranthaceae	Salsola	Salsola soda
676	Magnoliopsida	Caryophyllales	Cactaceae	Cochemiea	Cochemiea tetrancistra
677	Magnoliopsida	Asterales	Asteraceae	Cotula	Cotula coronopifolia
678	Liliopsida	Poales	Poaceae	Setaria	Setaria parviflora
679	Magnoliopsida	Fabales	Fabaceae	Dalea	Dalea mollissima
680	Magnoliopsida	Fabales	Fabaceae	Prosopis	Prosopis pubescens
681	Magnoliopsida	Asterales	Asteraceae	Artemisia	Artemisia pycnocephala
682	Magnoliopsida	Asterales	Asteraceae	Senecio	Senecio elegans
683	Magnoliopsida	Asterales	Asteraceae	Ambrosia	Ambrosia chamissonis
684	Liliopsida	Liliales	Liliaceae	Fritillaria	Fritillaria affinis
685	Magnoliopsida	Ericales	Polemoniaceae	Linanthus	Linanthus dianthiflorus
686	Liliopsida	Asparagales	Iridaceae	Chasmanthe	Chasmanthe bicolor
687	Magnoliopsida	Rosales	Rosaceae	Fragaria	Fragaria chiloensis
688	Magnoliopsida	Apiales	Apiaceae	Sanicula	Sanicula arctopoides
689	Magnoliopsida	Rosales	Urticaceae	Parietaria	Parietaria hespera
690	Magnoliopsida	Gentianales	Apocynaceae	Araujia	Araujia sericifera
691	Magnoliopsida	Lamiales	Orobanchaceae	Castilleja	Castilleja latifolia
692	Magnoliopsida	Solanales	Convolvulaceae	Calystegia	Calystegia purpurata
693	Magnoliopsida	Asterales	Asteraceae	Tanacetum	Tanacetum bipinnatum
694	Magnoliopsida	Fagales	Fagaceae	Quercus	Quercus douglasii
695	Liliopsida	Poales	Poaceae	Bromus	Bromus tectorum
696	Magnoliopsida	Ericales	Ericaceae	Arctostaphylo	Arctostaphylos viscida
697	Magnoliopsida	Dipsacales	Caprifoliaceae	Dipsacus	Dipsacus sativus
698	Magnoliopsida	Lamiales	Plantaginaceae	Kickxia	Kickxia spuria
699	Magnoliopsida	Asterales	Asteraceae	Chaenactis	Chaenactis stevioides
700	Magnoliopsida	Lamiales	Verbenaceae	Lantana	Lantana montevidensis
701	Liliopsida	Poales	Poaceae	Festuca	Festuca californica
702	Liliopsida	Poales	Poaceae	Bromus	Bromus rubens
703	Magnoliopsida	Brassicales	Brassicaceae	Athysanus	Athysanus pusillus
704	Magnoliopsida	Ericales	Polemoniaceae	Phlox	Phlox gracilis
705	Magnoliopsida	Fabales	Fabaceae	Astragalus	Astragalus lentiginosus
706	Liliopsida	Liliales	Melanthiaceae	Trillium	Trillium angustipetalum
707	Magnoliopsida	Asterales	Asteraceae	Logfia	Logfia depressa
708	Magnoliopsida	Asterales	Asteraceae	Erigeron	Erigeron glaucus
709	Liliopsida	Poales	Poaceae	Taeniatherum	Taeniatherum caput-medu
710	Magnoliopsida	Caryophyllales	Montiaceae	Lewisia	Lewisia rediviva
711	Liliopsida	Poales	Poaceae	Cynosurus	Cynosurus echinatus
712	Liliopsida	Commelinales	Pontederiaceae	Pontederia	Pontederia crassipes
713	Magnoliopsida	Lamiales	Phrymaceae	Erythranthe	Erythranthe guttata
714	Magnoliopsida	Boraginales	Namaceae	Eriodictyon	Eriodictyon trichocalyx
715	Magnoliopsida	Fabales	Fabaceae	Acacia	Acacia cyclops
716	Magnoliopsida	Ericales	Primulaceae	Dodecatheon	Dodecatheon hendersonii
717	Liliopsida	Asparagales	Asparagaceae	Maianthemum	Maianthemum racemosum
718	Magnoliopsida	Gentianales	Apocynaceae	Funastrum	Funastrum hirtellum
719	Magnoliopsida	Dipsacales	Caprifoliaceae	Lonicera	Lonicera japonica
720	Liliopsida	Poales	Juncaceae	Juncus	Juncus effusus
721	Magnoliopsida	Rosales	Rosaceae	Physocarpus	Physocarpus capitatus
722	Magnoliopsida	Asterales	Asteraceae	Blennosperma	Blennosperma nanum
723	Magnoliopsida	Malvales	Malvaceae	Malva	Malva sylvestris
724	Magnoliopsida	Asterales	Asteraceae	Trixis	Trixis californica
725	Liliopsida	Asparagales	Orchidaceae	Goodyera	Goodyera oblongifolia
726	Magnoliopsida	Boraginales	Ehretiaceae	Tiquilia	Tiquilia palmeri
727	Magnoliopsida	Lamiales	Plantaginaceae	Sairocarpus	Sairocarpus nuttallianu
728	Magnoliopsida	Asterales	Asteraceae	Bidens	Bidens laevis
729	Magnoliopsida	Ericales	Polemoniaceae	Leptosiphon	Leptosiphon liniflorus
730	Magnoliopsida	Fabales	Fabaceae	Astragalus	Astragalus aridus
731	Magnoliopsida	Malvales	Malvaceae	Eremalche	Eremalche exilis
732	Magnoliopsida	Ranunculales	Berberidaceae	Mahonia	Mahonia aquifolium
733	Magnoliopsida	Sapindales	Anacardiaceae	Searsia	Searsia lancea
734	Magnoliopsida	Ericales	Ericaceae	Arctostaphylo	Arctostaphylos luciana
735	Polypodiopsida	Polypodiales	Dryopteridaceae	Dryopteris	Dryopteris expansa
736	Magnoliopsida	Brassicales	Brassicaceae	Erysimum	Erysimum franciscanum
737	Pinopsida	Pinales	Pinaceae	Pinus	Pinus contorta
738	Magnoliopsida	Geraniales	Geraniaceae	Erodium	Erodium malacoides
739	Magnoliopsida	Apiales	Apiaceae	Lomatium	Lomatium caruifolium
740	Magnoliopsida	Asterales	Asteraceae	Dimorphotheca	Dimorphotheca sinuata
741	Magnoliopsida	Boraginales	Hydrophyllaceae	Phacelia	Phacelia imbricata
742	Magnoliopsida	Fabales	Fabaceae	Vachellia	Vachellia farnesiana
743	Magnoliopsida	Fabales	Fabaceae	Acmispon	Acmispon strigosus
744	Magnoliopsida	Apiales	Apiaceae	Sanicula	Sanicula bipinnatifida
745	Magnoliopsida	Ranunculales	Berberidaceae	Nandina	Nandina domestica
746	Magnoliopsida	Rosales	Urticaceae	Hesperocnide	Hesperocnide tenella
747	Magnoliopsida	Saxifragales	Crassulaceae	Crassula	Crassula tillaea
748	Magnoliopsida	Saxifragales	Grossulariaceae	Ribes	Ribes menziesii
749	Liliopsida	Asparagales	Asphodelaceae	Kniphofia	Kniphofia uvaria
750	Magnoliopsida	Brassicales	Brassicaceae	Streptanthus	Streptanthus lasiophyll
751	Liliopsida	Asparagales	Asparagaceae	Nolina	Nolina interrata
752	Magnoliopsida	Lamiales	Lamiaceae	Monardella	Monardella villosa
753	Magnoliopsida	Brassicales	Resedaceae	Oligomeris	Oligomeris linifolia
754	Magnoliopsida	Caryophyllales	Caryophyllaceae	Spergularia	Spergularia rubra
755	Magnoliopsida	Malpighiales	Linaceae	Linum	Linum bienne
756	Magnoliopsida	Ranunculales	Ranunculaceae	Ranunculus	Ranunculus muricatus
757	Liliopsida	Asparagales	Iridaceae	Sisyrinchium	Sisyrinchium bellum
758	Magnoliopsida	Fabales	Fabaceae	Acmispon	Acmispon argophyllus
759	Magnoliopsida	Ranunculales	Ranunculaceae	Clematis	Clematis pauciflora
760	Magnoliopsida	Fabales	Fabaceae	Ceratonia	Ceratonia siliqua
761	Magnoliopsida	Brassicales	Brassicaceae	Nasturtium	Nasturtium officinale
762	Magnoliopsida	Myrtales	Onagraceae	Oenothera	Oenothera deltoides
763	Magnoliopsida	Asterales	Asteraceae	Hypochaeris	Hypochaeris glabra
764	Magnoliopsida	Fagales	Fagaceae	Quercus	Quercus ganderi
765	Magnoliopsida	Fabales	Fabaceae	Acmispon	Acmispon rigidus
766	Magnoliopsida	Saxifragales	Crassulaceae	Dudleya	Dudleya multicaulis
767	Magnoliopsida	Fabales	Fabaceae	Lupinus	Lupinus albifrons
768	Magnoliopsida	Apiales	Apiaceae	Daucus	Daucus pusillus
769	Magnoliopsida	Lamiales	Plantaginaceae	Cymbalaria	Cymbalaria muralis
770	Magnoliopsida	Rosales	Rosaceae	Prunus	Prunus laurocerasus
771	Magnoliopsida	Myrtales	Onagraceae	Camissoniopsi	Camissoniopsis bistorta
772	Magnoliopsida	Nymphaeales	Nymphaeaceae	Nuphar	Nuphar polysepala
773	Magnoliopsida	Asterales	Asteraceae	Tanacetum	Tanacetum parthenium
774	Magnoliopsida	Sapindales	Anacardiaceae	Mangifera	Mangifera indica
775	Magnoliopsida	Ranunculales	Papaveraceae	Fumaria	Fumaria muralis
776	Magnoliopsida	Caryophyllales	Polygonaceae	Eriogonum	Eriogonum wrightii
777	Polypodiopsida	Psilotales	Psilotaceae	Psilotum	Psilotum nudum
778	Magnoliopsida	Caryophyllales	Amaranthaceae	Atriplex	Atriplex leucophylla
779	Magnoliopsida	Caryophyllales	Amaranthaceae	Aphanisma	Aphanisma blitoides
780	Magnoliopsida	Rosales	Rosaceae	Oemleria	Oemleria cerasiformis
781	Magnoliopsida	Sapindales	Sapindaceae	Koelreuteria	Koelreuteria bipinnata
782	Magnoliopsida	Myrtales	Onagraceae	Oenothera	Oenothera elata
783	Liliopsida	Poales	Poaceae	Setaria	Setaria adhaerens
784	Magnoliopsida	Malpighiales	Euphorbiaceae	Euphorbia	Euphorbia lathyris
785	Magnoliopsida	Rosales	Rosaceae	Cotoneaster	Cotoneaster coriaceus
786	Magnoliopsida	Asterales	Asteraceae	Soliva	Soliva sessilis
787	Magnoliopsida	Solanales	Solanaceae	Solanum	Solanum elaeagnifolium
788	Magnoliopsida	Ranunculales	Ranunculaceae	Thalictrum	Thalictrum fendleri
789	Magnoliopsida	Brassicales	Brassicaceae	Matthiola	Matthiola incana
790	Magnoliopsida	Brassicales	Brassicaceae	Planodes	Planodes virginicum
791	Magnoliopsida	Boraginales	Namaceae	Nama	Nama demissum
792	Liliopsida	Asparagales	Iridaceae	Crocosmia	Crocosmia crocosmiiflor
793	Polypodiopsida	Salviniales	Marsileaceae	Marsilea	Marsilea vestita
794	Magnoliopsida	Rosales	Urticaceae	Parietaria	Parietaria judaica
795	Magnoliopsida	Asterales	Asteraceae	Lasthenia	Lasthenia gracilis
796	Magnoliopsida	Saxifragales	Crassulaceae	Crassula	Crassula aquatica
797	Polypodiopsida	Polypodiales	Athyriaceae	Athyrium	Athyrium asplenioides
798	Magnoliopsida	Malpighiales	Violaceae	Viola	Viola odorata
799	Magnoliopsida	Caryophyllales	Nyctaginaceae	Abronia	Abronia latifolia
800	Magnoliopsida	Asterales	Asteraceae	Chaenactis	Chaenactis carphoclinia
801	Magnoliopsida	Brassicales	Brassicaceae	Lepidium	Lepidium lasiocarpum
802	Polypodiopsida	Polypodiales	Pteridaceae	Aspidotis	Aspidotis densa
803	Liliopsida	Poales	Poaceae	Hordeum	Hordeum murinum
804	Magnoliopsida	Lamiales	Phrymaceae	Diplacus	Diplacus calycinus
805	Magnoliopsida	Caryophyllales	Aizoaceae	Conicosia	Conicosia pugioniformis
806	Magnoliopsida	Geraniales	Geraniaceae	Geranium	Geranium sanguineum
807	Liliopsida	Asparagales	Asparagaceae	Maianthemum	Maianthemum stellatum
808	Magnoliopsida	Malvales	Malvaceae	Fremontodendr	Fremontodendron mexican
809	Magnoliopsida	Myrtales	Onagraceae	Taraxia	Taraxia ovata
810	Liliopsida	Asparagales	Asphodelaceae	Asphodelus	Asphodelus fistulosus
811	Magnoliopsida	Fagales	Fagaceae	Quercus	Quercus ilex
812	Magnoliopsida	Asterales	Asteraceae	Erigeron	Erigeron bonariensis
813	Liliopsida	Poales	Poaceae	Avena	Avena barbata
814	Polypodiopsida	Polypodiales	Pteridaceae	Notholaena	Notholaena californica
815	Magnoliopsida	Boraginales	Boraginaceae	Pectocarya	Pectocarya penicillata
816	Magnoliopsida	Asterales	Asteraceae	Senecio	Senecio californicus
817	Magnoliopsida	Caryophyllales	Plumbaginaceae	Limonium	Limonium sinuatum
818	Magnoliopsida	Asterales	Asteraceae	Chaenactis	Chaenactis glabriuscula
819	Magnoliopsida	Lamiales	Orobanchaceae	Bellardia	Bellardia trixago
820	Liliopsida	Poales	Poaceae	Cynodon	Cynodon dactylon
821	Magnoliopsida	Boraginales	Boraginaceae	Pectocarya	Pectocarya recurvata
822	Magnoliopsida	Rosales	Rosaceae	Rosa	Rosa californica
823	Magnoliopsida	Boraginales	Boraginaceae	Pectocarya	Pectocarya linearis
824	Magnoliopsida	Caryophyllales	Montiaceae	Cistanthe	Cistanthe maritima
825	Magnoliopsida	Asterales	Asteraceae	Logfia	Logfia gallica
826	Magnoliopsida	Boraginales	Hydrophyllaceae	Pholistoma	Pholistoma racemosum
827	Magnoliopsida	Lamiales	Scrophulariaceae	Scrophularia	Scrophularia atrata
828	Magnoliopsida	Fagales	Fagaceae	Quercus	Quercus acutidens
829	Magnoliopsida	Brassicales	Brassicaceae	Thysanocarpus	Thysanocarpus curvipes
830	Magnoliopsida	Fabales	Fabaceae	Vicia	Vicia sativa
831	Magnoliopsida	Ericales	Ericaceae	Arctostaphylo	Arctostaphylos rainbowe
832	Magnoliopsida	Fabales	Fabaceae	Medicago	Medicago lupulina
833	Magnoliopsida	Ericales	Polemoniaceae	Gilia	Gilia stellata
834	Magnoliopsida	Brassicales	Brassicaceae	Tomostima	Tomostima cuneifolia
835	Magnoliopsida	Fabales	Fabaceae	Rupertia	Rupertia physodes
836	Magnoliopsida	Asterales	Asteraceae	Layia	Layia platyglossa
837	Magnoliopsida	Lamiales	Plantaginaceae	Neogaerrhinum	Neogaerrhinum filipes
838	Polypodiopsida	Equisetales	Equisetaceae	Equisetum	Equisetum telmateia
839	Magnoliopsida	Ericales	Ericaceae	Arctostaphylo	Arctostaphylos osoensis
840	Magnoliopsida	Fabales	Fabaceae	Acmispon	Acmispon maritimus
841	Magnoliopsida	Boraginales	Boraginaceae	Harpagonella	Harpagonella palmeri
842	Magnoliopsida	Caryophyllales	Caryophyllaceae	Herniaria	Herniaria hirsuta
843	Magnoliopsida	Boraginales	Hydrophyllaceae	Phacelia	Phacelia tanacetifolia
844	Magnoliopsida	Oxalidales	Oxalidaceae	Oxalis	Oxalis debilis
845	Magnoliopsida	Boraginales	Hydrophyllaceae	Nemophila	Nemophila heterophylla
846	Magnoliopsida	Boraginales	Boraginaceae	Pectocarya	Pectocarya anisocarpa
847	Magnoliopsida	Caryophyllales	Caryophyllaceae	Silene	Silene gallica
848	Magnoliopsida	Rosales	Urticaceae	Soleirolia	Soleirolia soleirolii
849	Magnoliopsida	Gentianales	Apocynaceae	Gomphocarpus	Gomphocarpus physocarpu
850	Magnoliopsida	Gentianales	Rubiaceae	Galium	Galium californicum
851	Liliopsida	Asparagales	Amaryllidaceae	Allium	Allium praecox
852	Magnoliopsida	Malpighiales	Picrodendraceae	Tetracoccus	Tetracoccus dioicus
853	Magnoliopsida	Caryophyllales	Montiaceae	Thingia	Thingia ambigua
854	Magnoliopsida	Ranunculales	Ranunculaceae	Ranunculus	Ranunculus californicus
855	Magnoliopsida	Asterales	Asteraceae	Helichrysum	Helichrysum luteoalbum
856	Magnoliopsida	Saxifragales	Crassulaceae	Dudleya	Dudleya variegata
857	Magnoliopsida	Ericales	Ericaceae	Arctostaphylo	Arctostaphylos pechoens
858	Magnoliopsida	Lamiales	Lamiaceae	Pogogyne	Pogogyne abramsii
859	Magnoliopsida	Boraginales	Boraginaceae	Plagiobothrys	Plagiobothrys collinus
860	Magnoliopsida	Rosales	Rhamnaceae	Ceanothus	Ceanothus greggii
861	Magnoliopsida	Lamiales	Plantaginaceae	Nuttallanthus	Nuttallanthus texanus
862	Magnoliopsida	Oxalidales	Oxalidaceae	Oxalis	Oxalis articulata
863	Magnoliopsida	Caryophyllales	Polygonaceae	Chorizanthe	Chorizanthe brevicornu
864	Magnoliopsida	Garryales	Garryaceae	Garrya	Garrya veatchii
865	Magnoliopsida	Asterales	Asteraceae	Baileya	Baileya pauciradiata
866	Pinopsida	Pinales	Pinaceae	Pinus	Pinus coulteri
867	Magnoliopsida	Ericales	Polemoniaceae	Linanthus	Linanthus jonesii
868	Magnoliopsida	Asterales	Asteraceae	Plecostachys	Plecostachys serpyllifo
869	Magnoliopsida	Asterales	Asteraceae	Anisocarpus	Anisocarpus madioides
870	Magnoliopsida	Caryophyllales	Polygonaceae	Eriogonum	Eriogonum crocatum
871	Magnoliopsida	Lamiales	Lamiaceae	Salvia	Salvia munzii
872	Magnoliopsida	Ericales	Ericaceae	Arctostaphylo	Arctostaphylos regismon
873	Magnoliopsida	Asterales	Asteraceae	Dicoria	Dicoria canescens
874	Polypodiopsida	Polypodiales	Pteridaceae	Adiantum	Adiantum aleuticum
875	Magnoliopsida	Asterales	Campanulaceae	Campanula	Campanula poscharskyana
876	Magnoliopsida	Malpighiales	Euphorbiaceae	Euphorbia	Euphorbia hypericifolia
877	Magnoliopsida	Asterales	Asteraceae	Tragopogon	Tragopogon porrifolius
878	Magnoliopsida	Caryophyllales	Amaranthaceae	Atriplex	Atriplex hymenelytra
879	Magnoliopsida	Asterales	Asteraceae	Ambrosia	Ambrosia chenopodiifoli
880	Pinopsida	Pinales	Cupressaceae	Cupressus	Cupressus goveniana
881	Magnoliopsida	Ericales	Ericaceae	Arctostaphylo	Arctostaphylos virgata
882	Pinopsida	Pinales	Pinaceae	Pinus	Pinus ponderosa
883	Magnoliopsida	Ranunculales	Papaveraceae	Papaver	Papaver californicum
884	Magnoliopsida	Ericales	Ericaceae	Erica	Erica canaliculata
885	Magnoliopsida	Caryophyllales	Plumbaginaceae	Armeria	Armeria maritima
886	Magnoliopsida	Boraginales	Hydrophyllaceae	Nemophila	Nemophila menziesii
887	Magnoliopsida	Asterales	Asteraceae	Artemisia	Artemisia dracunculus
888	Liliopsida	Poales	Poaceae	Cenchrus	Cenchrus clandestinus
889	Liliopsida	Asparagales	Asparagaceae	Asparagus	Asparagus setaceus
890	Magnoliopsida	Malpighiales	Violaceae	Viola	Viola ocellata
891	Magnoliopsida	Ericales	Ericaceae	Rhododendron	Rhododendron occidental
892	Magnoliopsida	Rosales	Rhamnaceae	Ceanothus	Ceanothus jepsonii
893	Magnoliopsida	Rosales	Rhamnaceae	Ceanothus	Ceanothus foliosus
894	Magnoliopsida	Cornales	Cornaceae	Cornus	Cornus sericea
895	Magnoliopsida	Apiales	Pittosporaceae	Pittosporum	Pittosporum undulatum
896	Magnoliopsida	Boraginales	Boraginaceae	Echium	Echium plantagineum
897	Magnoliopsida	Boraginales	Heliotropiaceae	Heliotropium	Heliotropium curassavic
898	Magnoliopsida	Lamiales	Lamiaceae	Prunella	Prunella vulgaris
899	Liliopsida	Poales	Poaceae	Dactylis	Dactylis glomerata
900	Magnoliopsida	Apiales	Apiaceae	Sanicula	Sanicula laciniata
901	Magnoliopsida	Boraginales	Boraginaceae	Plagiobothrys	Plagiobothrys acanthoca
902	Magnoliopsida	Boraginales	Hydrophyllaceae	Phacelia	Phacelia viscida
903	Liliopsida	Poales	Poaceae	Anthoxanthum	Anthoxanthum occidental
904	Magnoliopsida	Ericales	Ericaceae	Arctostaphylo	Arctostaphylos purissim
905	Magnoliopsida	Caryophyllales	Polygonaceae	Rumex	Rumex sanguineus
906	Magnoliopsida	Ericales	Ericaceae	Arctostaphylo	Arctostaphylos rudis
907	Magnoliopsida	Caryophyllales	Polygonaceae	Rumex	Rumex acetosella
908	Magnoliopsida	Asterales	Asteraceae	Porophyllum	Porophyllum gracile
909	Magnoliopsida	Asterales	Asteraceae	Eriophyllum	Eriophyllum ambiguum
910	Magnoliopsida	Rosales	Rhamnaceae	Ceanothus	Ceanothus oliganthus
911	Magnoliopsida	Fagales	Fagaceae	Quercus	Quercus dumosa
912	Magnoliopsida	Malpighiales	Euphorbiaceae	Stillingia	Stillingia spinulosa
913	Magnoliopsida	Myrtales	Onagraceae	Chylismia	Chylismia brevipes
914	Magnoliopsida	Ericales	Ericaceae	Arctostaphylo	Arctostaphylos stanford
915	Magnoliopsida	Brassicales	Brassicaceae	Cardamine	Cardamine occulta
916	Magnoliopsida	Caryophyllales	Plumbaginaceae	Limonium	Limonium duriusculum
917	Magnoliopsida	Fabales	Fabaceae	Trifolium	Trifolium stellatum
918	Magnoliopsida	Lamiales	Orobanchaceae	Aphyllon	Aphyllon cooperi
919	Magnoliopsida	Caryophyllales	Phytolaccaceae	Phytolacca	Phytolacca americana
920	Magnoliopsida	Solanales	Convolvulaceae	Cuscuta	Cuscuta ceanothii
921	Magnoliopsida	Boraginales	Hydrophyllaceae	Phacelia	Phacelia cicutaria
922	Magnoliopsida	Lamiales	Plantaginaceae	Veronica	Veronica americana
923	Magnoliopsida	Fagales	Fagaceae	Quercus	Quercus morehus
924	Magnoliopsida	Rosales	Rosaceae	Pyracantha	Pyracantha fortuneana
925	Magnoliopsida	Malpighiales	Violaceae	Viola	Viola sempervirens
926	Magnoliopsida	Fabales	Fabaceae	Astragalus	Astragalus curtipes
927	Liliopsida	Liliales	Liliaceae	Fritillaria	Fritillaria liliacea
928	Magnoliopsida	Proteales	Proteaceae	Grevillea	Grevillea rosmarinifoli
929	Magnoliopsida	Rosales	Rhamnaceae	Ceanothus	Ceanothus griseus
930	Magnoliopsida	Asterales	Asteraceae	Iva	Iva hayesiana
931	Magnoliopsida	Lamiales	Lamiaceae	Scutellaria	Scutellaria mexicana
932	Magnoliopsida	Ericales	Ericaceae	Arctostaphylo	Arctostaphylos montarae
933	Magnoliopsida	Ranunculales	Papaveraceae	Fumaria	Fumaria capreolata
934	Liliopsida	Poales	Poaceae	Phalaris	Phalaris aquatica
935	Magnoliopsida	Lamiales	Lamiaceae	Salvia	Salvia vaseyi
936	Magnoliopsida	Asterales	Asteraceae	Senecio	Senecio mohavensis
937	Magnoliopsida	Dipsacales	Caprifoliaceae	Symphoricarpo	Symphoricarpos mollis
938	Magnoliopsida	Fagales	Fagaceae	Quercus	Quercus garryana
939	Magnoliopsida	Lamiales	Verbenaceae	Verbena	Verbena lasiostachys
940	Magnoliopsida	Asterales	Asteraceae	Adenophyllum	Adenophyllum porophyllo
941	Magnoliopsida	Caryophyllales	Amaranthaceae	Bassia	Bassia hyssopifolia
942	Magnoliopsida	Malpighiales	Euphorbiaceae	Stillingia	Stillingia linearifolia
943	Magnoliopsida	Caryophyllales	Montiaceae	Claytonia	Claytonia gypsophiloide
944	Liliopsida	Asparagales	Iridaceae	Iris	Iris macrosiphon
945	Magnoliopsida	Rosales	Moraceae	Maclura	Maclura pomifera
946	Magnoliopsida	Fabales	Fabaceae	Vicia	Vicia villosa
947	Magnoliopsida	Ericales	Polemoniaceae	Gilia	Gilia angelensis
948	Magnoliopsida	Cornales	Hydrangeaceae	Whipplea	Whipplea modesta
949	Magnoliopsida	Fabales	Fabaceae	Lupinus	Lupinus chamissonis
950	Magnoliopsida	Boraginales	Hydrophyllaceae	Phacelia	Phacelia hubbyi
951	Magnoliopsida	Caryophyllales	Montiaceae	Claytonia	Claytonia exigua
952	Magnoliopsida	Brassicales	Brassicaceae	Thysanocarpus	Thysanocarpus laciniatu
953	Magnoliopsida	Brassicales	Brassicaceae	Boechera	Boechera breweri
954	Magnoliopsida	Lamiales	Plantaginaceae	Penstemon	Penstemon centranthifol
955	Polypodiopsida	Salviniales	Salviniaceae	Azolla	Azolla filiculoides
956	Magnoliopsida	Fagales	Juglandaceae	Juglans	Juglans californica
957	Magnoliopsida	Asterales	Asteraceae	Senecio	Senecio flaccidus
958	Magnoliopsida	Ranunculales	Ranunculaceae	Clematis	Clematis lasiantha
959	Magnoliopsida	Fabales	Fabaceae	Lupinus	Lupinus benthamii
960	Magnoliopsida	Fagales	Casuarinaceae	Casuarina	Casuarina equisetifolia
961	Magnoliopsida	Saxifragales	Crassulaceae	Crassula	Crassula multicava
962	Magnoliopsida	Fabales	Fabaceae	Lupinus	Lupinus longifolius
963	Magnoliopsida	Caryophyllales	Montiaceae	Claytonia	Claytonia parviflora
964	Liliopsida	Commelinales	Commelinaceae	Tradescantia	Tradescantia fluminensi
965	Magnoliopsida	Fabales	Fabaceae	Acacia	Acacia saligna
966	Magnoliopsida	Ericales	Polemoniaceae	Langloisia	Langloisia setosissima
967	Magnoliopsida	Apiales	Apiaceae	Sanicula	Sanicula tuberosa
968	Magnoliopsida	Lamiales	Verbenaceae	Verbena	Verbena menthifolia
969	Magnoliopsida	Boraginales	Namaceae	Turricula	Turricula parryi
970	Magnoliopsida	Asterales	Asteraceae	Verbesina	Verbesina dissita
971	Magnoliopsida	Boraginales	Boraginaceae	Echium	Echium pininana
972	Magnoliopsida	Brassicales	Brassicaceae	Lunaria	Lunaria annua
973	Pinopsida	Pinales	Taxaceae	Torreya	Torreya californica
974	Magnoliopsida	Fabales	Fabaceae	Astragalus	Astragalus pomonensis
975	Magnoliopsida	Ranunculales	Berberidaceae	Mahonia	Mahonia nervosa
976	Magnoliopsida	Rosales	Rosaceae	Rubus	Rubus ulmifolius
977	Magnoliopsida	Apiales	Apiaceae	Sanicula	Sanicula arguta
978	Magnoliopsida	Asterales	Asteraceae	Matricaria	Matricaria discoidea
979	Magnoliopsida	Myrtales	Myrtaceae	Eucalyptus	Eucalyptus sideroxylon
980	Magnoliopsida	Malvales	Malvaceae	Callianthe	Callianthe picta
981	Magnoliopsida	Asterales	Asteraceae	Argyranthemum	Argyranthemum foenicula
982	Magnoliopsida	Fabales	Fabaceae	Sesbania	Sesbania punicea
983	Magnoliopsida	Asterales	Asteraceae	Oncosiphon	Oncosiphon piluliferum
984	Liliopsida	Asparagales	Iridaceae	Crocus	Crocus nivalis
985	Magnoliopsida	Asterales	Asteraceae	Cirsium	Cirsium hydrophilum
986	Liliopsida	Poales	Poaceae	Lamarckia	Lamarckia aurea
987	Liliopsida	Asparagales	Asparagaceae	Muilla	Muilla maritima
988	Magnoliopsida	Asterales	Campanulaceae	Wahlenbergia	Wahlenbergia marginata
989	Magnoliopsida	Caryophyllales	Amaranthaceae	Atriplex	Atriplex spinifera
990	Magnoliopsida	Ericales	Polemoniaceae	Loeseliastrum	Loeseliastrum schottii
991	Liliopsida	Asparagales	Amaryllidaceae	Ipheion	Ipheion uniflorum
992	Magnoliopsida	Solanales	Convolvulaceae	Dichondra	Dichondra donelliana
993	Magnoliopsida	Caryophyllales	Polygonaceae	Eriogonum	Eriogonum thomasii
994	Magnoliopsida	Caryophyllales	Polygonaceae	Nemacaulis	Nemacaulis denudata
995	Magnoliopsida	Caryophyllales	Amaranthaceae	Suaeda	Suaeda nigra
996	Magnoliopsida	Malvales	Malvaceae	Fremontodendr	Fremontodendron califor
997	Magnoliopsida	Fabales	Fabaceae	Trifolium	Trifolium hirtum
998	Magnoliopsida	Cornales	Loasaceae	Mentzelia	Mentzelia albicaulis
999	Magnoliopsida	Fabales	Fabaceae	Psoralea	Psoralea pinnata
1000	Magnoliopsida	Ranunculales	Papaveraceae	Platystemon	Platystemon californicu
1001	Magnoliopsida	Dipsacales	Caprifoliaceae	Dipsacus	Dipsacus fullonum
1002	Magnoliopsida	Rosales	Rosaceae	Rubus	Rubus spectabilis
1003	Magnoliopsida	Fabales	Fabaceae	Acacia	Acacia redolens
1004	Magnoliopsida	Apiales	Apiaceae	Lomatium	Lomatium macrocarpum
1005	Magnoliopsida	Caryophyllales	Polygonaceae	Rumex	Rumex hymenosepalus
1006	Magnoliopsida	Ericales	Primulaceae	Cyclamen	Cyclamen hederifolium
1007	Magnoliopsida	Lamiales	Orobanchaceae	Triphysaria	Triphysaria eriantha
1008	Magnoliopsida	Apiales	Apiaceae	Tauschia	Tauschia kelloggii
1009	Magnoliopsida	Boraginales	Boraginaceae	Amsinckia	Amsinckia spectabilis
1010	Polypodiopsida	Polypodiales	Pteridaceae	Aspidotis	Aspidotis carlotta-hall
1011	Magnoliopsida	Brassicales	Brassicaceae	Arabis	Arabis blepharophylla
1012	Magnoliopsida	Fabales	Fabaceae	Trifolium	Trifolium depauperatum
1013	Magnoliopsida	Asterales	Asteraceae	Hedypnois	Hedypnois rhagadioloide
1014	Magnoliopsida	Asterales	Asteraceae	Hemizonia	Hemizonia congesta
1015	Magnoliopsida	Brassicales	Brassicaceae	Erysimum	Erysimum menziesii
1016	Liliopsida	Liliales	Liliaceae	Prosartes	Prosartes smithii
1017	Magnoliopsida	Asterales	Asteraceae	Ericameria	Ericameria fasciculata
1018	Magnoliopsida	Boraginales	Boraginaceae	Plagiobothrys	Plagiobothrys nothofulv
1019	Magnoliopsida	Caryophyllales	Aizoaceae	Mesembryanthe	Mesembryanthemum cordif
1020	Polypodiopsida	Polypodiales	Cystopteridaceae	Cystopteris	Cystopteris fragilis
1021	Magnoliopsida	Ericales	Primulaceae	Lysimachia	Lysimachia loeflingii
1022	Magnoliopsida	Sapindales	Anacardiaceae	Rhus	Rhus aromatica
1023	Liliopsida	Poales	Poaceae	Leymus	Leymus mollis
1024	Magnoliopsida	Geraniales	Geraniaceae	Erodium	Erodium brachycarpum
1025	Liliopsida	Asparagales	Amaryllidaceae	Allium	Allium haematochiton
1026	Magnoliopsida	Asterales	Asteraceae	Wyethia	Wyethia glabra
1027	Pinopsida	Pinales	Pinaceae	Pinus	Pinus canariensis
1028	Liliopsida	Poales	Cyperaceae	Schoenoplectu	Schoenoplectus pungens
1029	Magnoliopsida	Boraginales	Hydrophyllaceae	Eucrypta	Eucrypta micrantha
1030	Magnoliopsida	Lamiales	Phrymaceae	Erythranthe	Erythranthe tilingii
1031	Liliopsida	Asparagales	Asparagaceae	Yucca	Yucca gigantea
1032	Magnoliopsida	Boraginales	Boraginaceae	Borago	Borago officinalis
1033	Magnoliopsida	Asterales	Asteraceae	Osteospermum	Osteospermum moniliferu
1034	Liliopsida	Alismatales	Hydrocharitaceae	Hydrocharis	Hydrocharis laevigata
1035	Polypodiopsida	Polypodiales	Pteridaceae	Pentagramma	Pentagramma viscosa
1036	Magnoliopsida	Brassicales	Brassicaceae	Lepidium	Lepidium latifolium
1037	Magnoliopsida	Brassicales	Brassicaceae	Streptanthus	Streptanthus heterophyl
1038	Magnoliopsida	Malvales	Malvaceae	Malva	Malva arborea
1039	Magnoliopsida	Geraniales	Geraniaceae	Geranium	Geranium purpureum
1040	Magnoliopsida	Solanales	Solanaceae	Nicotiana	Nicotiana clevelandii
1041	Magnoliopsida	Ranunculales	Ranunculaceae	Aquilegia	Aquilegia formosa
1042	Magnoliopsida	Geraniales	Geraniaceae	Geranium	Geranium lucidum
1043	Liliopsida	Alismatales	Araceae	Lemna	Lemna minor
1044	Magnoliopsida	Asterales	Asteraceae	Dittrichia	Dittrichia graveolens
1045	Magnoliopsida	Boraginales	Hydrophyllaceae	Phacelia	Phacelia fremontii
1046	Magnoliopsida	Brassicales	Brassicaceae	Lepidium	Lepidium flavum
1047	Magnoliopsida	Lamiales	Phrymaceae	Diplacus	Diplacus australis
1048	Pinopsida	Pinales	Pinaceae	Pinus	Pinus muricata
1049	Magnoliopsida	Lamiales	Orobanchaceae	Castilleja	Castilleja exserta
1050	Magnoliopsida	Lamiales	Plantaginaceae	Plantago	Plantago elongata
1051	Magnoliopsida	Rosales	Rosaceae	Prunus	Prunus dulcis
1052	Magnoliopsida	Asterales	Asteraceae	Psilocarphus	Psilocarphus chilensis
1053	Magnoliopsida	Caryophyllales	Caryophyllaceae	Loeflingia	Loeflingia squarrosa
1054	Liliopsida	Poales	Poaceae	Ehrharta	Ehrharta calycina
1055	Magnoliopsida	Sapindales	Rutaceae	Ptelea	Ptelea crenulata
1056	Magnoliopsida	Boraginales	Hydrophyllaceae	Phacelia	Phacelia douglasii
1057	Polypodiopsida	Polypodiales	Pteridaceae	Myriopteris	Myriopteris clevelandii
1058	Magnoliopsida	Asterales	Asteraceae	Acourtia	Acourtia microcephala
1059	Magnoliopsida	Asterales	Asteraceae	Ambrosia	Ambrosia confertiflora
1060	Magnoliopsida	Ericales	Polemoniaceae	Gilia	Gilia tenuiflora
1061	Pinopsida	Pinales	Cupressaceae	Cupressus	Cupressus guadalupensis
1062	Magnoliopsida	Sapindales	Simaroubaceae	Ailanthus	Ailanthus altissima
1063	Magnoliopsida	Caryophyllales	Amaranthaceae	Suaeda	Suaeda taxifolia
1064	Liliopsida	Alismatales	Juncaginaceae	Triglochin	Triglochin maritima
1065	Magnoliopsida	Lamiales	Orobanchaceae	Orobanche	Orobanche hederae
1066	Magnoliopsida	Asterales	Asteraceae	Lasthenia	Lasthenia coronaria
1067	Magnoliopsida	Rosales	Rhamnaceae	Ceanothus	Ceanothus otayensis
1068	Magnoliopsida	Asterales	Asteraceae	Psilocarphus	Psilocarphus brevissimu
1069	Liliopsida	Poales	Poaceae	Nassella	Nassella tenuissima
1070	Liliopsida	Poales	Poaceae	Phalaris	Phalaris minor
1071	Magnoliopsida	Asterales	Asteraceae	Pseudognaphal	Pseudognaphalium strami
1072	Magnoliopsida	Ericales	Ericaceae	Arctostaphylo	Arctostaphylos otayensi
1073	Magnoliopsida	Fabales	Fabaceae	Lupinus	Lupinus nanus
1074	Magnoliopsida	Lamiales	Phrymaceae	Diplacus	Diplacus douglasii
1075	Magnoliopsida	Ericales	Ericaceae	Arctostaphylo	Arctostaphylos pumila
1076	Liliopsida	Liliales	Liliaceae	Calochortus	Calochortus catalinae
1077	Liliopsida	Asparagales	Orchidaceae	Calypso	Calypso bulbosa
1078	Magnoliopsida	Lamiales	Scrophulariaceae	Verbascum	Verbascum virgatum
1079	Magnoliopsida	Caryophyllales	Amaranthaceae	Allenrolfea	Allenrolfea occidentali
1080	Liliopsida	Poales	Juncaceae	Juncus	Juncus bufonius
1081	Magnoliopsida	Asterales	Asteraceae	Psilocarphus	Psilocarphus tenellus
1082	Magnoliopsida	Asterales	Asteraceae	Cirsium	Cirsium occidentale
1083	Magnoliopsida	Ericales	Ericaceae	Arctostaphylo	Arctostaphylos monterey
1084	Liliopsida	Liliales	Liliaceae	Fritillaria	Fritillaria agrestis
1085	Magnoliopsida	Apiales	Apiaceae	Osmorhiza	Osmorhiza berteroi
1086	Magnoliopsida	Lamiales	Orobanchaceae	Castilleja	Castilleja subinclusa
1087	Magnoliopsida	Malpighiales	Euphorbiaceae	Euphorbia	Euphorbia terracina
1088	Magnoliopsida	Lamiales	Orobanchaceae	Triphysaria	Triphysaria pusilla
1089	Magnoliopsida	Asterales	Asteraceae	Ericameria	Ericameria palmeri
1090	Polypodiopsida	Polypodiales	Dryopteridaceae	Polystichum	Polystichum dudleyi
1091	Magnoliopsida	Caryophyllales	Polygonaceae	Polygonum	Polygonum paronychia
1092	Magnoliopsida	Apiales	Apiaceae	Apiastrum	Apiastrum angustifolium
1093	Magnoliopsida	Fabales	Fabaceae	Astragalus	Astragalus gambelianus
1094	Magnoliopsida	Lamiales	Scrophulariaceae	Myoporum	Myoporum tenuifolium
1095	Magnoliopsida	Asterales	Asteraceae	Monolopia	Monolopia lanceolata
1096	Magnoliopsida	Fabales	Fabaceae	Calliandra	Calliandra haematocepha
1097	Magnoliopsida	Lamiales	Orobanchaceae	Castilleja	Castilleja densiflora
1098	Magnoliopsida	Fabales	Fabaceae	Lathyrus	Lathyrus oleraceus
1099	Magnoliopsida	Boraginales	Hydrophyllaceae	Phacelia	Phacelia ciliata
1100	Magnoliopsida	Solanales	Solanaceae	Solanum	Solanum tuberosum
1101	Magnoliopsida	Asterales	Asteraceae	Bidens	Bidens pilosa
1102	Magnoliopsida	Ranunculales	Berberidaceae	Mahonia	Mahonia oiwakensis
1103	Magnoliopsida	Geraniales	Geraniaceae	Geranium	Geranium rotundifolium
1104	Magnoliopsida	Solanales	Solanaceae	Solanum	Solanum lanceolatum
1105	Magnoliopsida	Caryophyllales	Cactaceae	Opuntia	Opuntia robusta
1106	Magnoliopsida	Asterales	Asteraceae	Xylorhiza	Xylorhiza cognata
1107	Liliopsida	Arecales	Arecaceae	Phoenix	Phoenix dactylifera
1108	Magnoliopsida	Caryophyllales	Polygonaceae	Chorizanthe	Chorizanthe rigida
1109	Magnoliopsida	Fabales	Fabaceae	Astragalus	Astragalus palmeri
1110	Magnoliopsida	Lamiales	Lamiaceae	Salvia	Salvia eremostachya
1111	Liliopsida	Poales	Poaceae	Sporobolus	Sporobolus foliosus
1112	Magnoliopsida	Fabales	Fabaceae	Acmispon	Acmispon prostratus
1113	Magnoliopsida	Rosales	Rhamnaceae	Pseudoziziphu	Pseudoziziphus parryi
1114	Magnoliopsida	Ranunculales	Ranunculaceae	Delphinium	Delphinium nudicaule
1115	Magnoliopsida	Asterales	Asteraceae	Eriophyllum	Eriophyllum wallacei
1116	Magnoliopsida	Santalales	Viscaceae	Phoradendron	Phoradendron bolleanum
1117	Magnoliopsida	Saxifragales	Saxifragaceae	Bergenia	Bergenia crassifolia
1118	Magnoliopsida	Lamiales	Bignoniaceae	Chilopsis	Chilopsis linearis
1119	Magnoliopsida	Lamiales	Phrymaceae	Diplacus	Diplacus bigelovii
1120	Magnoliopsida	Ranunculales	Ranunculaceae	Ranunculus	Ranunculus lobbii
1121	Magnoliopsida	Caryophyllales	Amaranthaceae	Salicornia	Salicornia bigelovii
1122	Magnoliopsida	Apiales	Apiaceae	Lomatium	Lomatium repostum
1123	Liliopsida	Poales	Poaceae	Lolium	Lolium perenne
1124	Magnoliopsida	Asterales	Asteraceae	Lasthenia	Lasthenia californica
1125	Magnoliopsida	Brassicales	Brassicaceae	Tropidocarpum	Tropidocarpum gracile
1126	Magnoliopsida	Laurales	Lauraceae	Persea	Persea americana
1127	Magnoliopsida	Ranunculales	Ranunculaceae	Actaea	Actaea rubra
1128	Magnoliopsida	Asterales	Asteraceae	Logfia	Logfia californica
1129	Magnoliopsida	Boraginales	Hydrophyllaceae	Phacelia	Phacelia stellaris
1130	Magnoliopsida	Asterales	Asteraceae	Amblyopappus	Amblyopappus pusillus
1131	Liliopsida	Asparagales	Asphodelaceae	Aloe	Aloe maculata
1132	Magnoliopsida	Santalales	Viscaceae	Phoradendron	Phoradendron densum
1133	Magnoliopsida	Myrtales	Onagraceae	Clarkia	Clarkia unguiculata
1134	Magnoliopsida	Malvales	Malvaceae	Malvella	Malvella leprosa
1135	Magnoliopsida	Fabales	Fabaceae	Cercis	Cercis occidentalis
1136	Liliopsida	Asparagales	Orchidaceae	Platanthera	Platanthera elongata
1137	Magnoliopsida	Ericales	Ericaceae	Arctostaphylo	Arctostaphylos canescen
1138	Magnoliopsida	Lamiales	Lamiaceae	Scutellaria	Scutellaria tuberosa
1139	Magnoliopsida	Ericales	Primulaceae	Lysimachia	Lysimachia latifolia
1140	Magnoliopsida	Caryophyllales	Caryophyllaceae	Cerastium	Cerastium arvense
1141	Magnoliopsida	Asterales	Asteraceae	Xanthium	Xanthium spinosum
1142	Magnoliopsida	Caryophyllales	Cactaceae	Opuntia	Opuntia engelmannii
1143	Magnoliopsida	Fabales	Fabaceae	Acacia	Acacia verticillata
1144	Magnoliopsida	Apiales	Apiaceae	Lomatium	Lomatium utriculatum
1145	Magnoliopsida	Malpighiales	Violaceae	Viola	Viola tricolor
1146	Magnoliopsida	Fabales	Fabaceae	Lupinus	Lupinus sparsiflorus
1147	Magnoliopsida	Asterales	Asteraceae	Pseudognaphal	Pseudognaphalium ramosi
1148	Liliopsida	Liliales	Melanthiaceae	Xerophyllum	Xerophyllum tenax
1149	Magnoliopsida	Fagales	Fagaceae	Quercus	Quercus john-tuckeri
1150	Magnoliopsida	Lamiales	Lamiaceae	Salvia	Salvia clevelandii
1151	Magnoliopsida	Solanales	Solanaceae	Solanum	Solanum mauritianum
1152	Liliopsida	Liliales	Liliaceae	Lilium	Lilium humboldtii
1153	Magnoliopsida	Saxifragales	Saxifragaceae	Lithophragma	Lithophragma affine
1154	Magnoliopsida	Solanales	Convolvulaceae	Calystegia	Calystegia soldanella
1155	Magnoliopsida	Asterales	Asteraceae	Stylocline	Stylocline gnaphaloides
1156	Magnoliopsida	Ericales	Ericaceae	Arctostaphylo	Arctostaphylos densiflo
1157	Magnoliopsida	Lamiales	Plantaginaceae	Collinsia	Collinsia bicolor
1158	Magnoliopsida	Solanales	Solanaceae	Nicotiana	Nicotiana quadrivalvis
1159	Magnoliopsida	Celastrales	Celastraceae	Euonymus	Euonymus occidentalis
1160	Liliopsida	Asparagales	Iridaceae	Iris	Iris longipetala
1161	Liliopsida	Asparagales	Amaryllidaceae	Allium	Allium neapolitanum
1162	Magnoliopsida	Malpighiales	Salicaceae	Salix	Salix exigua
1163	Magnoliopsida	Brassicales	Brassicaceae	Teesdalia	Teesdalia nudicaulis
1164	Liliopsida	Poales	Juncaceae	Luzula	Luzula comosa
1165	Magnoliopsida	Fabales	Fabaceae	Lathyrus	Lathyrus latifolius
1166	Magnoliopsida	Caryophyllales	Caryophyllaceae	Sabulina	Sabulina californica
1167	Magnoliopsida	Fabales	Fabaceae	Trifolium	Trifolium campestre
1168	Magnoliopsida	Asterales	Asteraceae	Eriophyllum	Eriophyllum lanatum
1169	Magnoliopsida	Asterales	Asteraceae	Petasites	Petasites frigidus
1170	Magnoliopsida	Asterales	Asteraceae	Adenocaulon	Adenocaulon bicolor
1171	Magnoliopsida	Asterales	Asteraceae	Cirsium	Cirsium fontinale
1172	Magnoliopsida	Myrtales	Onagraceae	Camissonia	Camissonia strigulosa
1173	Magnoliopsida	Fabales	Fabaceae	Trifolium	Trifolium willdenovii
1174	Liliopsida	Liliales	Liliaceae	Fritillaria	Fritillaria recurva
1175	Magnoliopsida	Brassicales	Brassicaceae	Sisymbrium	Sisymbrium orientale
1176	Liliopsida	Poales	Cyperaceae	Carex	Carex obispoensis
1177	Magnoliopsida	Gentianales	Apocynaceae	Asclepias	Asclepias californica
1178	Liliopsida	Asparagales	Asparagaceae	Triteleia	Triteleia laxa
1179	Magnoliopsida	Ranunculales	Papaveraceae	Ehrendorferia	Ehrendorferia chrysanth
1180	Magnoliopsida	Brassicales	Brassicaceae	Streptanthus	Streptanthus coulteri
1181	Liliopsida	Poales	Poaceae	Avena	Avena fatua
1182	Liliopsida	Poales	Poaceae	Ehrharta	Ehrharta longiflora
1183	Liliopsida	Asparagales	Asparagaceae	Muscari	Muscari neglectum
1184	Magnoliopsida	Asterales	Asteraceae	Blennosperma	Blennosperma bakeri
1185	Liliopsida	Asparagales	Iridaceae	Romulea	Romulea rosea
1186	Magnoliopsida	Ranunculales	Ranunculaceae	Delphinium	Delphinium parryi
1187	Magnoliopsida	Fabales	Fabaceae	Astragalus	Astragalus nuttallii
1188	Magnoliopsida	Malpighiales	Euphorbiaceae	Euphorbia	Euphorbia characias
1189	Magnoliopsida	Apiales	Apiaceae	Scandix	Scandix pecten-veneris
1190	Magnoliopsida	Ranunculales	Ranunculaceae	Anemone	Anemone oregana
1191	Magnoliopsida	Ericales	Polemoniaceae	Gilia	Gilia tricolor
1192	Magnoliopsida	Caryophyllales	Polygonaceae	Eriogonum	Eriogonum nudum
1193	Magnoliopsida	Oxalidales	Oxalidaceae	Oxalis	Oxalis pilosa
1194	Magnoliopsida	Lamiales	Lamiaceae	Trichostema	Trichostema parishii
1195	Liliopsida	Poales	Poaceae	Hordeum	Hordeum jubatum
1196	Magnoliopsida	Caryophyllales	Polygonaceae	Eriogonum	Eriogonum trichopes
1197	Magnoliopsida	Ranunculales	Ranunculaceae	Delphinium	Delphinium patens
1198	Magnoliopsida	Asterales	Asteraceae	Eurybia	Eurybia radulina
1199	Magnoliopsida	Asterales	Asteraceae	Wyethia	Wyethia helenioides
1200	Magnoliopsida	Brassicales	Brassicaceae	Barbarea	Barbarea orthoceras
1201	Magnoliopsida	Asterales	Asteraceae	Ericameria	Ericameria linearifolia
1202	Magnoliopsida	Ranunculales	Berberidaceae	Alloberberis	Alloberberis nevinii
1203	Magnoliopsida	Gentianales	Rubiaceae	Galium	Galium stellatum
1204	Magnoliopsida	Malvales	Malvaceae	Malacothamnus	Malacothamnus jonesii
1205	Magnoliopsida	Fagales	Fagaceae	Quercus	Quercus cornelius-mulle
1206	Magnoliopsida	Lamiales	Plantaginaceae	Collinsia	Collinsia sparsiflora
1207	Magnoliopsida	Fabales	Fabaceae	Astragalus	Astragalus coccineus
1208	Magnoliopsida	Asterales	Asteraceae	Bombycilaena	Bombycilaena californic
1209	Liliopsida	Liliales	Liliaceae	Prosartes	Prosartes hookeri
1210	Magnoliopsida	Lamiales	Phrymaceae	Diplacus	Diplacus brevipes
1211	Liliopsida	Asparagales	Asparagaceae	Nolina	Nolina parryi
1212	Magnoliopsida	Malpighiales	Euphorbiaceae	Euphorbia	Euphorbia dendroides
1213	Magnoliopsida	Fabales	Fabaceae	Trifolium	Trifolium subterraneum
1214	Magnoliopsida	Fabales	Fabaceae	Vicia	Vicia americana
1215	Liliopsida	Liliales	Liliaceae	Calochortus	Calochortus albus
1216	Magnoliopsida	Apiales	Apiaceae	Sanicula	Sanicula bipinnata
1217	Magnoliopsida	Asterales	Asteraceae	Wyethia	Wyethia angustifolia
1218	Polypodiopsida	Salviniales	Marsileaceae	Pilularia	Pilularia americana
1219	Magnoliopsida	Ranunculales	Ranunculaceae	Ranunculus	Ranunculus canus
1220	Magnoliopsida	Boraginales	Boraginaceae	Plagiobothrys	Plagiobothrys humistrat
1221	Magnoliopsida	Ranunculales	Papaveraceae	Platystigma	Platystigma linearis
1222	Magnoliopsida	Solanales	Convolvulaceae	Ipomoea	Ipomoea indica
1223	Magnoliopsida	Malvales	Malvaceae	Malacothamnus	Malacothamnus fremontii
1224	Liliopsida	Asparagales	Orchidaceae	Corallorhiza	Corallorhiza striata
1225	Magnoliopsida	Asterales	Asteraceae	Balsamorhiza	Balsamorhiza deltoidea
1226	Magnoliopsida	Rosales	Rhamnaceae	Ceanothus	Ceanothus decornutus
1227	Magnoliopsida	Apiales	Apiaceae	Anthriscus	Anthriscus caucalis
1228	Magnoliopsida	Fabales	Fabaceae	Vicia	Vicia benghalensis
1229	Magnoliopsida	Fabales	Fabaceae	Vicia	Vicia faba
1230	Magnoliopsida	Lamiales	Plantaginaceae	Veronica	Veronica arvensis
1231	Magnoliopsida	Asterales	Asteraceae	Monolopia	Monolopia stricta
1232	Magnoliopsida	Lamiales	Acanthaceae	Justicia	Justicia brandegeeana
1233	Magnoliopsida	Caryophyllales	Polygonaceae	Lastarriaea	Lastarriaea coriacea
1234	Magnoliopsida	Rosales	Rosaceae	Adenostoma	Adenostoma sparsifolium
1235	Magnoliopsida	Apiales	Apiaceae	Lomatium	Lomatium californicum
1236	Magnoliopsida	Caryophyllales	Caryophyllaceae	Cerastium	Cerastium glomeratum
1237	Magnoliopsida	Boraginales	Hydrophyllaceae	Nemophila	Nemophila maculata
1238	Magnoliopsida	Fabales	Fabaceae	Trifolium	Trifolium incarnatum
1239	Liliopsida	Liliales	Liliaceae	Calochortus	Calochortus umbellatus
1240	Magnoliopsida	Asterales	Asteraceae	Pentachaeta	Pentachaeta aurea
1241	Magnoliopsida	Myrtales	Onagraceae	Tetrapteron	Tetrapteron graciliflor
1242	Magnoliopsida	Lamiales	Plantaginaceae	Synthyris	Synthyris reniformis
1243	Magnoliopsida	Asterales	Asteraceae	Agoseris	Agoseris heterophylla
1244	Magnoliopsida	Fabales	Fabaceae	Astragalus	Astragalus oxyphysus
1245	Magnoliopsida	Brassicales	Brassicaceae	Streptanthus	Streptanthus simulans
1246	Magnoliopsida	Asterales	Asteraceae	Coreopsis	Coreopsis calliopsidea
1247	Liliopsida	Alismatales	Juncaginaceae	Triglochin	Triglochin scilloides
1248	Liliopsida	Asparagales	Iridaceae	Sparaxis	Sparaxis tricolor
1249	Magnoliopsida	Oxalidales	Oxalidaceae	Oxalis	Oxalis incarnata
1250	Magnoliopsida	Boraginales	Hydrophyllaceae	Phacelia	Phacelia californica
1251	Magnoliopsida	Asterales	Asteraceae	Lasthenia	Lasthenia ferrisiae
1252	Liliopsida	Asparagales	Asphodelaceae	Bulbine	Bulbine frutescens
1253	Magnoliopsida	Lamiales	Plantaginaceae	Plantago	Plantago maritima
1254	Liliopsida	Asparagales	Amaryllidaceae	Allium	Allium serra
1255	Magnoliopsida	Caryophyllales	Montiaceae	Calandrinia	Calandrinia breweri
1256	Magnoliopsida	Apiales	Apiaceae	Tauschia	Tauschia hartwegii
1257	Magnoliopsida	Fabales	Fabaceae	Acmispon	Acmispon wrangelianus
1258	Liliopsida	Asparagales	Amaryllidaceae	Allium	Allium falcifolium
1259	Magnoliopsida	Dipsacales	Caprifoliaceae	Valeriana	Valeriana macrocera
1260	Magnoliopsida	Lamiales	Phrymaceae	Diplacus	Diplacus congdonii
1261	Magnoliopsida	Gentianales	Rubiaceae	Sherardia	Sherardia arvensis
1262	Magnoliopsida	Fabales	Fabaceae	Lupinus	Lupinus variicolor
1263	Liliopsida	Poales	Poaceae	Stipellula	Stipellula capensis
1264	Magnoliopsida	Saxifragales	Crassulaceae	Sedella	Sedella pumila
1265	Liliopsida	Liliales	Liliaceae	Erythronium	Erythronium multiscapid
1266	Magnoliopsida	Lamiales	Lamiaceae	Vitex	Vitex agnus-castus
1267	Magnoliopsida	Brassicales	Brassicaceae	Lepidium	Lepidium virginicum
1268	Magnoliopsida	Lamiales	Lamiaceae	Salvia	Salvia carduacea
1269	Magnoliopsida	Ericales	Polemoniaceae	Gilia	Gilia achilleifolia
1270	Magnoliopsida	Asterales	Asteraceae	Layia	Layia gaillardioides
1271	Magnoliopsida	Caryophyllales	Montiaceae	Claytonia	Claytonia rubra
1272	Magnoliopsida	Boraginales	Hydrophyllaceae	Phacelia	Phacelia grandiflora
1273	Magnoliopsida	Malpighiales	Euphorbiaceae	Euphorbia	Euphorbia prostrata
1274	Magnoliopsida	Asterales	Asteraceae	Microseris	Microseris lindleyi
1275	Magnoliopsida	Ranunculales	Ranunculaceae	Delphinium	Delphinium californicum
1276	Magnoliopsida	Malpighiales	Violaceae	Viola	Viola adunca
1277	Magnoliopsida	Ranunculales	Ranunculaceae	Ranunculus	Ranunculus occidentalis
1278	Liliopsida	Poales	Cyperaceae	Carex	Carex obnupta
1279	Magnoliopsida	Solanales	Solanaceae	Solanum	Solanum furcatum
1280	Magnoliopsida	Asterales	Asteraceae	Rafinesquia	Rafinesquia californica
1281	Magnoliopsida	Geraniales	Geraniaceae	Geranium	Geranium maderense
1282	Magnoliopsida	Ranunculales	Berberidaceae	Berberis	Berberis darwinii
1283	Magnoliopsida	Ericales	Ericaceae	Arctostaphylo	Arctostaphylos morroens
1284	Magnoliopsida	Saxifragales	Saxifragaceae	Tellima	Tellima grandiflora
1285	Magnoliopsida	Solanales	Convolvulaceae	Calystegia	Calystegia collina
1286	Magnoliopsida	Brassicales	Brassicaceae	Streptanthus	Streptanthus glandulosu
1287	Magnoliopsida	Myrtales	Onagraceae	Camissoniopsi	Camissoniopsis hirtella
1288	Magnoliopsida	Apiales	Pittosporaceae	Pittosporum	Pittosporum crassifoliu
1289	Magnoliopsida	Caryophyllales	Polygonaceae	Persicaria	Persicaria lapathifolia
1290	Magnoliopsida	Rosales	Rosaceae	Argentina	Argentina anserina
1291	Magnoliopsida	Myrtales	Onagraceae	Camissoniopsi	Camissoniopsis ignota
1292	Magnoliopsida	Ericales	Polemoniaceae	Allophyllum	Allophyllum glutinosum
1293	Magnoliopsida	Boraginales	Hydrophyllaceae	Phacelia	Phacelia longipes
1294	Magnoliopsida	Asterales	Asteraceae	Coreopsis	Coreopsis bigelowii
1295	Magnoliopsida	Lamiales	Plantaginaceae	Neogaerrhinum	Neogaerrhinum strictum
1296	Magnoliopsida	Cornales	Cornaceae	Cornus	Cornus glabrata
1297	Magnoliopsida	Ranunculales	Ranunculaceae	Aquilegia	Aquilegia eximia
1298	Magnoliopsida	Asterales	Asteraceae	Erechtites	Erechtites minimus
1299	Liliopsida	Asparagales	Asparagaceae	Triteleia	Triteleia ixioides
1300	Liliopsida	Poales	Poaceae	Nassella	Nassella lepida
1301	Magnoliopsida	Fabales	Fabaceae	Lupinus	Lupinus latifolius
1302	Magnoliopsida	Boraginales	Boraginaceae	Cryptantha	Cryptantha barbigera
1303	Magnoliopsida	Garryales	Garryaceae	Garrya	Garrya flavescens
1304	Magnoliopsida	Apiales	Apiaceae	Cyclospermum	Cyclospermum leptophyll
1305	Magnoliopsida	Fagales	Fagaceae	Quercus	Quercus parvula
1306	Magnoliopsida	Rosales	Rosaceae	Cotoneaster	Cotoneaster pannosus
1307	Magnoliopsida	Lamiales	Plantaginaceae	Callitriche	Callitriche marginata
1308	Magnoliopsida	Solanales	Convolvulaceae	Convolvulus	Convolvulus sabatius
1309	Magnoliopsida	Solanales	Convolvulaceae	Cressa	Cressa truxillensis
1310	Magnoliopsida	Apiales	Apiaceae	Lomatium	Lomatium parvifolium
1311	Liliopsida	Asparagales	Asparagaceae	Hyacinthoides	Hyacinthoides hispanica
1312	Magnoliopsida	Asterales	Asteraceae	Layia	Layia glandulosa
1313	Liliopsida	Poales	Poaceae	Alopecurus	Alopecurus geniculatus
1314	Liliopsida	Poales	Poaceae	Briza	Briza minor
1315	Magnoliopsida	Asterales	Asteraceae	Deinandra	Deinandra fasciculata
1316	Magnoliopsida	Cornales	Loasaceae	Mentzelia	Mentzelia pectinata
1317	Magnoliopsida	Asterales	Asteraceae	Taraxacum	Taraxacum erythrospermu
1318	Magnoliopsida	Brassicales	Brassicaceae	Streptanthus	Streptanthus inflatus
1319	Magnoliopsida	Fabales	Fabaceae	Hoita	Hoita macrostachya
1320	Magnoliopsida	Fabales	Fabaceae	Colutea	Colutea arborescens
1321	Magnoliopsida	Malpighiales	Hypericaceae	Hypericum	Hypericum concinnum
1322	Magnoliopsida	Caryophyllales	Caryophyllaceae	Sagina	Sagina decumbens
1323	Magnoliopsida	Brassicales	Brassicaceae	Hornungia	Hornungia procumbens
1324	Magnoliopsida	Boraginales	Hydrophyllaceae	Nemophila	Nemophila parviflora
1325	Magnoliopsida	Malpighiales	Euphorbiaceae	Euphorbia	Euphorbia spathulata
1326	Magnoliopsida	Myrtales	Onagraceae	Oenothera	Oenothera biennis
1327	Magnoliopsida	Caryophyllales	Montiaceae	Montia	Montia fontana
1328	Magnoliopsida	Asterales	Asteraceae	Lasthenia	Lasthenia glaberrima
1329	Liliopsida	Poales	Poaceae	Bromus	Bromus madritensis
1330	Magnoliopsida	Fabales	Fabaceae	Thermopsis	Thermopsis californica
1331	Liliopsida	Asparagales	Iridaceae	Iris	Iris hollandica
1332	Magnoliopsida	Lamiales	Orobanchaceae	Castilleja	Castilleja attenuata
1333	Liliopsida	Liliales	Liliaceae	Calochortus	Calochortus amabilis
1334	Magnoliopsida	Fabales	Fabaceae	Bituminaria	Bituminaria bituminosa
1335	Liliopsida	Liliales	Melanthiaceae	Trillium	Trillium albidum
1336	Magnoliopsida	Caryophyllales	Polygonaceae	Chorizanthe	Chorizanthe fimbriata
1337	Magnoliopsida	Boraginales	Hydrophyllaceae	Phacelia	Phacelia malvifolia
1338	Magnoliopsida	Asterales	Asteraceae	Centaurea	Centaurea benedicta
1339	Magnoliopsida	Caryophyllales	Phytolaccaceae	Phytolacca	Phytolacca heterotepala
1340	Magnoliopsida	Lamiales	Phrymaceae	Erythranthe	Erythranthe grandis
1341	Magnoliopsida	Fabales	Fabaceae	Trifolium	Trifolium variegatum
1342	Magnoliopsida	Fagales	Fagaceae	Quercus	Quercus alvordiana
1343	Magnoliopsida	Asterales	Asteraceae	Malacothrix	Malacothrix incana
1344	Magnoliopsida	Rosales	Rosaceae	Horkelia	Horkelia cuneata
1345	Magnoliopsida	Saxifragales	Saxifragaceae	Lithophragma	Lithophragma heterophyl
1346	Magnoliopsida	Rosales	Rosaceae	Cydonia	Cydonia oblonga
1347	Magnoliopsida	Malpighiales	Elatinaceae	Elatine	Elatine brachysperma
1348	Magnoliopsida	Fabales	Fabaceae	Lathyrus	Lathyrus odoratus
1349	Magnoliopsida	Asterales	Asteraceae	Gnaphalium	Gnaphalium palustre
1350	Magnoliopsida	Malvales	Malvaceae	Eremalche	Eremalche parryi
1351	Magnoliopsida	Ericales	Polemoniaceae	Linanthus	Linanthus dichotomus
1352	Magnoliopsida	Brassicales	Brassicaceae	Turritis	Turritis glabra
1353	Magnoliopsida	Caryophyllales	Amaranthaceae	Krascheninnik	Krascheninnikovia cerat
1354	Magnoliopsida	Asterales	Asteraceae	Malacothrix	Malacothrix coulteri
1355	Magnoliopsida	Lamiales	Plantaginaceae	Penstemon	Penstemon heterophyllus
1356	Liliopsida	Poales	Poaceae	Alopecurus	Alopecurus saccatus
1357	Magnoliopsida	Lamiales	Orobanchaceae	Castilleja	Castilleja brevistyla
1358	Magnoliopsida	Solanales	Convolvulaceae	Convolvulus	Convolvulus simulans
1359	Magnoliopsida	Malvales	Cistaceae	Cistus	Cistus salviifolius
1360	Liliopsida	Liliales	Liliaceae	Clintonia	Clintonia andrewsiana
1361	Magnoliopsida	Boraginales	Hydrophyllaceae	Phacelia	Phacelia divaricata
1362	Magnoliopsida	Brassicales	Brassicaceae	Draba	Draba verna
1363	Magnoliopsida	Malpighiales	Linaceae	Linum	Linum grandiflorum
1364	Magnoliopsida	Myrtales	Onagraceae	Eremothera	Eremothera refracta
1365	Magnoliopsida	Lamiales	Plantaginaceae	Veronica	Veronica anagallis-aqua
1366	Magnoliopsida	Ericales	Polemoniaceae	Gilia	Gilia clivorum
1367	Magnoliopsida	Fabales	Fabaceae	Trifolium	Trifolium dubium
1368	Liliopsida	Poales	Poaceae	Festuca	Festuca microstachys
1369	Magnoliopsida	Ranunculales	Papaveraceae	Stylomecon	Stylomecon heterophylla
1370	Magnoliopsida	Fabales	Fabaceae	Acacia	Acacia retinodes
1371	Magnoliopsida	Brassicales	Brassicaceae	Streptanthus	Streptanthus flavescens
1372	Magnoliopsida	Boraginales	Hydrophyllaceae	Phacelia	Phacelia neglecta
1373	Magnoliopsida	Ranunculales	Ranunculaceae	Ranunculus	Ranunculus hebecarpus
1374	Magnoliopsida	Asterales	Asteraceae	Monolopia	Monolopia major
1375	Magnoliopsida	Malpighiales	Hypericaceae	Hypericum	Hypericum perforatum
1376	Magnoliopsida	Asterales	Asteraceae	Layia	Layia fremontii
1377	Magnoliopsida	Asterales	Asteraceae	Microseris	Microseris heterocarpa
1378	Magnoliopsida	Caryophyllales	Caryophyllaceae	Spergularia	Spergularia bocconei
1379	Liliopsida	Liliales	Liliaceae	Calochortus	Calochortus splendens
1380	Magnoliopsida	Myrtales	Onagraceae	Camissoniopsi	Camissoniopsis micranth
1381	Magnoliopsida	Malpighiales	Euphorbiaceae	Euphorbia	Euphorbia ophthalmica
1382	Liliopsida	Liliales	Liliaceae	Calochortus	Calochortus uniflorus
1383	Magnoliopsida	Malvales	Malvaceae	Malvaviscus	Malvaviscus arboreus
1384	Liliopsida	Poales	Poaceae	Festuca	Festuca idahoensis
1385	Magnoliopsida	Rosales	Rhamnaceae	Ceanothus	Ceanothus sorediatus
1386	Magnoliopsida	Boraginales	Boraginaceae	Cerinthe	Cerinthe major
1387	Magnoliopsida	Ranunculales	Papaveraceae	Eschscholzia	Eschscholzia lobbii
1388	Magnoliopsida	Boraginales	Boraginaceae	Cryptantha	Cryptantha microstachys
1389	Magnoliopsida	Ericales	Polemoniaceae	Saltugilia	Saltugilia australis
1390	Magnoliopsida	Geraniales	Geraniaceae	Geranium	Geranium incanum
1391	Magnoliopsida	Ranunculales	Papaveraceae	Argemone	Argemone munita
1392	Liliopsida	Poales	Poaceae	Briza	Briza maxima
1393	Magnoliopsida	Fabales	Fabaceae	Hosackia	Hosackia gracilis
1394	Magnoliopsida	Caryophyllales	Cactaceae	Opuntia	Opuntia phaeacantha
1395	Magnoliopsida	Malpighiales	Violaceae	Viola	Viola purpurea
1396	Liliopsida	Poales	Poaceae	Melica	Melica imperfecta
1397	Magnoliopsida	Asterales	Asteraceae	Centromadia	Centromadia pungens
1398	Magnoliopsida	Fabales	Fabaceae	Trifolium	Trifolium albopurpureum
1399	Magnoliopsida	Malpighiales	Euphorbiaceae	Euphorbia	Euphorbia helioscopia
1400	Magnoliopsida	Brassicales	Brassicaceae	Lepidium	Lepidium strictum
1401	Magnoliopsida	Apiales	Araliaceae	Aralia	Aralia californica
1402	Magnoliopsida	Lamiales	Phrymaceae	Erythranthe	Erythranthe serpentinic
1403	Magnoliopsida	Oxalidales	Oxalidaceae	Oxalis	Oxalis laxa
1404	Magnoliopsida	Myrtales	Onagraceae	Camissonia	Camissonia campestris
1405	Magnoliopsida	Fabales	Fabaceae	Astragalus	Astragalus brauntonii
1406	Magnoliopsida	Ranunculales	Papaveraceae	Dicentra	Dicentra formosa
1407	Magnoliopsida	Dipsacales	Caprifoliaceae	Valeriana	Valeriana congesta
1408	Magnoliopsida	Lamiales	Plantaginaceae	Keckiella	Keckiella corymbosa
1409	Magnoliopsida	Malpighiales	Violaceae	Viola	Viola quercetorum
1410	Magnoliopsida	Asterales	Asteraceae	Gamochaeta	Gamochaeta ustulata
1411	Liliopsida	Poales	Cyperaceae	Carex	Carex triquetra
1412	Magnoliopsida	Fabales	Fabaceae	Trifolium	Trifolium amplectens
1413	Liliopsida	Liliales	Liliaceae	Calochortus	Calochortus pulchellus
1414	Lycopodiopsida	Isoetales	Isoetaceae	Isoetes	Isoetes orcuttii
1415	Magnoliopsida	Lamiales	Bignoniaceae	Tecoma	Tecoma capensis
1416	Magnoliopsida	Laurales	Calycanthaceae	Calycanthus	Calycanthus occidentali
1417	Magnoliopsida	Lamiales	Orobanchaceae	Bellardia	Bellardia viscosa
1418	Magnoliopsida	Ranunculales	Papaveraceae	Eschscholzia	Eschscholzia caespitosa
1419	Magnoliopsida	Rosales	Rosaceae	Rubus	Rubus leucodermis
1420	Magnoliopsida	Fabales	Fabaceae	Acmispon	Acmispon micranthus
1421	Magnoliopsida	Caryophyllales	Caryophyllaceae	Sagina	Sagina apetala
1422	Magnoliopsida	Dipsacales	Caprifoliaceae	Valeriana	Valeriana ciliosa
1423	Magnoliopsida	Lamiales	Oleaceae	Forestiera	Forestiera pubescens
1424	Magnoliopsida	Fabales	Fabaceae	Trifolium	Trifolium bifidum
1425	Magnoliopsida	Asterales	Asteraceae	Hazardia	Hazardia orcuttii
1426	Magnoliopsida	Asterales	Asteraceae	Anisocoma	Anisocoma acaulis
1427	Magnoliopsida	Saxifragales	Crassulaceae	Dudleya	Dudleya densiflora
1428	Lycopodiopsida	Selaginellales	Selaginellaceae	Selaginella	Selaginella eremophila
1429	Magnoliopsida	Boraginales	Boraginaceae	Cryptantha	Cryptantha pterocarya
1430	Liliopsida	Poales	Poaceae	Bromus	Bromus catharticus
1431	Liliopsida	Poales	Poaceae	Hilaria	Hilaria rigida
1432	Magnoliopsida	Caryophyllales	Nyctaginaceae	Mirabilis	Mirabilis multiflora
1433	Magnoliopsida	Caryophyllales	Cactaceae	Opuntia	Opuntia chlorotica
1434	Magnoliopsida	Lamiales	Verbenaceae	Lantana	Lantana urticoides
1435	Magnoliopsida	Caryophyllales	Caryophyllaceae	Silene	Silene antirrhina
1436	Magnoliopsida	Myrtales	Myrtaceae	Melaleuca	Melaleuca nesophila
1437	Magnoliopsida	Asterales	Asteraceae	Lasthenia	Lasthenia glabrata
1438	Magnoliopsida	Ranunculales	Papaveraceae	Meconella	Meconella denticulata
1439	Magnoliopsida	Caryophyllales	Phytolaccaceae	Phytolacca	Phytolacca icosandra
1440	Magnoliopsida	Rosales	Rosaceae	Acaena	Acaena pinnatifida
1441	Magnoliopsida	Ericales	Polemoniaceae	Linanthus	Linanthus parryae
1442	Polypodiopsida	Polypodiales	Athyriaceae	Athyrium	Athyrium filix-femina
1443	Magnoliopsida	Lamiales	Lamiaceae	Salvia	Salvia sonomensis
1444	Magnoliopsida	Ericales	Polemoniaceae	Leptosiphon	Leptosiphon ambiguus
1445	Magnoliopsida	Caryophyllales	Polygonaceae	Chorizanthe	Chorizanthe procumbens
1446	Magnoliopsida	Fabales	Fabaceae	Acmispon	Acmispon parviflorus
1447	Magnoliopsida	Ceratophyllale	Ceratophyllaceae	Ceratophyllum	Ceratophyllum demersum
1448	Magnoliopsida	Brassicales	Brassicaceae	Sisymbrium	Sisymbrium altissimum
1449	Magnoliopsida	Asterales	Asteraceae	Microseris	Microseris elegans
1450	Liliopsida	Asparagales	Iridaceae	Iris	Iris pseudacorus
1451	Magnoliopsida	Rosales	Rosaceae	Prunus	Prunus caroliniana
1452	Magnoliopsida	Ranunculales	Papaveraceae	Eschscholzia	Eschscholzia lemmonii
1453	Magnoliopsida	Caryophyllales	Polygonaceae	Chorizanthe	Chorizanthe orcuttiana
1454	Liliopsida	Poales	Poaceae	Bothriochloa	Bothriochloa barbinodis
1455	Magnoliopsida	Asterales	Asteraceae	Senecio	Senecio aphanactis
1456	Magnoliopsida	Malpighiales	Euphorbiaceae	Euphorbia	Euphorbia albomarginata
1457	Gnetopsida	Ephedrales	Ephedraceae	Ephedra	Ephedra viridis
1458	Magnoliopsida	Ericales	Polemoniaceae	Leptosiphon	Leptosiphon parviflorus
1459	Magnoliopsida	Caryophyllales	Polygonaceae	Chorizanthe	Chorizanthe aphanantha
1460	Magnoliopsida	Malpighiales	Salicaceae	Salix	Salix breweri
1461	Magnoliopsida	Malpighiales	Violaceae	Viola	Viola glabella
1462	Magnoliopsida	Asterales	Asteraceae	Eriophyllum	Eriophyllum multicaule
1463	Liliopsida	Liliales	Liliaceae	Calochortus	Calochortus monophyllus
1464	Magnoliopsida	Rosales	Rosaceae	Prunus	Prunus persica
1465	Liliopsida	Liliales	Liliaceae	Fritillaria	Fritillaria ojaiensis
1466	Magnoliopsida	Brassicales	Brassicaceae	Descurainia	Descurainia sophia
1467	Liliopsida	Asparagales	Orchidaceae	Corallorhiza	Corallorhiza maculata
1468	Magnoliopsida	Asterales	Asteraceae	Solidago	Solidago spathulata
1469	Magnoliopsida	Asterales	Asteraceae	Layia	Layia chrysanthemoides
1470	Magnoliopsida	Ericales	Polemoniaceae	Leptosiphon	Leptosiphon androsaceus
1471	Magnoliopsida	Boraginales	Hydrophyllaceae	Phacelia	Phacelia breweri
1472	Magnoliopsida	Brassicales	Brassicaceae	Streptanthus	Streptanthus hispidus
1473	Magnoliopsida	Caryophyllales	Caryophyllaceae	Silene	Silene coniflora
1474	Magnoliopsida	Ericales	Styracaceae	Styrax	Styrax redivivus
1475	Magnoliopsida	Brassicales	Limnanthaceae	Limnanthes	Limnanthes douglasii
1476	Liliopsida	Poales	Poaceae	Bromus	Bromus hordeaceus
1477	Magnoliopsida	Boraginales	Hydrophyllaceae	Romanzoffia	Romanzoffia californica
1478	Magnoliopsida	Asterales	Asteraceae	Layia	Layia pentachaeta
1479	Magnoliopsida	Malvales	Malvaceae	Sidalcea	Sidalcea sparsifolia
1480	Magnoliopsida	Caryophyllales	Tamaricaceae	Tamarix	Tamarix parviflora
1481	Magnoliopsida	Apiales	Apiaceae	Angelica	Angelica californica
1482	Magnoliopsida	Apiales	Apiaceae	Daucus	Daucus carota
1483	Magnoliopsida	Asterales	Asteraceae	Erigeron	Erigeron foliosus
1484	Magnoliopsida	Rosales	Rosaceae	Horkelia	Horkelia truncata
1485	Magnoliopsida	Caryophyllales	Polygonaceae	Chorizanthe	Chorizanthe polygonoide
1486	Magnoliopsida	Lamiales	Lamiaceae	Stachys	Stachys rigida
1487	Magnoliopsida	Fabales	Polygalaceae	Rhinotropis	Rhinotropis californica
1488	Magnoliopsida	Lamiales	Phrymaceae	Erythranthe	Erythranthe diffusa
1489	Magnoliopsida	Lamiales	Plantaginaceae	Synthyris	Synthyris cordata
1490	Liliopsida	Asparagales	Orchidaceae	Platanthera	Platanthera cooperi
1491	Magnoliopsida	Lamiales	Phrymaceae	Diplacus	Diplacus kelloggii
1492	Magnoliopsida	Lamiales	Oleaceae	Fraxinus	Fraxinus dipetala
1493	Magnoliopsida	Fabales	Fabaceae	Trifolium	Trifolium angustifolium
1494	Magnoliopsida	Fabales	Fabaceae	Parkinsonia	Parkinsonia aculeata
1495	Magnoliopsida	Apiales	Pittosporaceae	Pittosporum	Pittosporum tenuifolium
1496	Magnoliopsida	Brassicales	Brassicaceae	Sisymbrium	Sisymbrium officinale
1497	Magnoliopsida	Lamiales	Plantaginaceae	Collinsia	Collinsia parryi
1498	Gnetopsida	Ephedrales	Ephedraceae	Ephedra	Ephedra californica
1499	Liliopsida	Asparagales	Asparagaceae	Triteleia	Triteleia hyacinthina
1500	Magnoliopsida	Lamiales	Verbenaceae	Phyla	Phyla nodiflora
1501	Magnoliopsida	Rosales	Rosaceae	Pyrus	Pyrus calleryana
1502	Magnoliopsida	Boraginales	Boraginaceae	Plagiobothrys	Plagiobothrys canescens
1503	Liliopsida	Poales	Poaceae	Lolium	Lolium multiflorum
1504	Magnoliopsida	Malvales	Malvaceae	Grewia	Grewia occidentalis
1505	Magnoliopsida	Fabales	Fabaceae	Melilotus	Melilotus officinalis
1506	Magnoliopsida	Ranunculales	Ranunculaceae	Delphinium	Delphinium parishii
1507	Magnoliopsida	Malpighiales	Euphorbiaceae	Croton	Croton setiger
1508	Magnoliopsida	Rosales	Elaeagnaceae	Elaeagnus	Elaeagnus pungens
1509	Magnoliopsida	Asterales	Asteraceae	Senecio	Senecio aronicoides
1510	Magnoliopsida	Caryophyllales	Nyctaginaceae	Mirabilis	Mirabilis jalapa
1511	Magnoliopsida	Solanales	Convolvulaceae	Ipomoea	Ipomoea purpurea
1512	Magnoliopsida	Ericales	Polemoniaceae	Navarretia	Navarretia hamata
1513	Magnoliopsida	Caryophyllales	Caryophyllaceae	Spergula	Spergula villosa
1514	Magnoliopsida	Fabales	Fabaceae	Olneya	Olneya tesota
1515	Magnoliopsida	Myrtales	Onagraceae	Oenothera	Oenothera speciosa
1516	Magnoliopsida	Rosales	Rhamnaceae	Ceanothus	Ceanothus velutinus
1517	Magnoliopsida	Rosales	Rosaceae	Prunus	Prunus fasciculata
1518	Magnoliopsida	Ranunculales	Ranunculaceae	Delphinium	Delphinium recurvatum
1519	Magnoliopsida	Asterales	Asteraceae	Madia	Madia elegans
1520	Magnoliopsida	Lamiales	Verbenaceae	Verbena	Verbena lilacina
1521	Magnoliopsida	Lamiales	Orobanchaceae	Parentucellia	Parentucellia latifolia
1522	Magnoliopsida	Saxifragales	Saxifragaceae	Lithophragma	Lithophragma cymbalaria
1523	Liliopsida	Asparagales	Amaryllidaceae	Allium	Allium peninsulare
1524	Magnoliopsida	Myrtales	Onagraceae	Camissoniopsi	Camissoniopsis lewisii
1525	Magnoliopsida	Brassicales	Brassicaceae	Barbarea	Barbarea vulgaris
1526	Magnoliopsida	Ericales	Ericaceae	Arctostaphylo	Arctostaphylos pungens
1527	Magnoliopsida	Caryophyllales	Polygonaceae	Chorizanthe	Chorizanthe pungens
1528	Magnoliopsida	Vitales	Vitaceae	Vitis	Vitis californica
1529	Liliopsida	Poales	Poaceae	Poa	Poa bulbosa
1530	Magnoliopsida	Apiales	Araliaceae	Hydrocotyle	Hydrocotyle ranunculoid
1531	Magnoliopsida	Caryophyllales	Montiaceae	Claytonia	Claytonia sibirica
1532	Magnoliopsida	Gentianales	Gentianaceae	Gentiana	Gentiana affinis
1533	Magnoliopsida	Caryophyllales	Caryophyllaceae	Scleranthus	Scleranthus annuus
1534	Magnoliopsida	Lamiales	Plantaginaceae	Veronica	Veronica peregrina
1535	Magnoliopsida	Asterales	Asteraceae	Arnica	Arnica discoidea
1536	Magnoliopsida	Lamiales	Orobanchaceae	Triphysaria	Triphysaria versicolor
1537	Liliopsida	Poales	Poaceae	Hordeum	Hordeum brachyantherum
1538	Magnoliopsida	Fabales	Fabaceae	Trifolium	Trifolium ciliolatum
1539	Magnoliopsida	Fabales	Fabaceae	Medicago	Medicago sativa
1540	Magnoliopsida	Asterales	Asteraceae	Deinandra	Deinandra corymbosa
1541	Liliopsida	Poales	Poaceae	Festuca	Festuca myuros
1542	Magnoliopsida	Lamiales	Plantaginaceae	Linaria	Linaria maroccana
1543	Magnoliopsida	Brassicales	Brassicaceae	Thysanocarpus	Thysanocarpus radians
1544	Magnoliopsida	Caryophyllales	Caryophyllaceae	Herniaria	Herniaria cinerea
1545	Magnoliopsida	Asterales	Asteraceae	Helianthella	Helianthella castanea
1546	Magnoliopsida	Gentianales	Gentianaceae	Zeltnera	Zeltnera muehlenbergii
1547	Liliopsida	Poales	Cyperaceae	Eleocharis	Eleocharis macrostachya
1548	Magnoliopsida	Lamiales	Lamiaceae	Lamium	Lamium galeobdolon
1549	Magnoliopsida	Malpighiales	Hypericaceae	Hypericum	Hypericum anagalloides
1550	Magnoliopsida	Fabales	Fabaceae	Lathyrus	Lathyrus littoralis
1551	Magnoliopsida	Lamiales	Plantaginaceae	Bacopa	Bacopa monnieri
1552	Magnoliopsida	Asterales	Campanulaceae	Downingia	Downingia bicornuta
1553	Liliopsida	Liliales	Liliaceae	Calochortus	Calochortus tolmiei
1554	Magnoliopsida	Asterales	Asteraceae	Pericallis	Pericallis hybrida
1555	Magnoliopsida	Geraniales	Geraniaceae	Geranium	Geranium carolinianum
1556	Magnoliopsida	Myrtales	Onagraceae	Ludwigia	Ludwigia peploides
1557	Magnoliopsida	Lamiales	Plantaginaceae	Collinsia	Collinsia tinctoria
1558	Magnoliopsida	Ranunculales	Ranunculaceae	Ranunculus	Ranunculus bonariensis
1559	Magnoliopsida	Saxifragales	Crassulaceae	Aeonium	Aeonium arboreum
1560	Magnoliopsida	Fabales	Fabaceae	Trifolium	Trifolium gracilentum
1561	Magnoliopsida	Fabales	Fabaceae	Trifolium	Trifolium microdon
1562	Magnoliopsida	Fabales	Fabaceae	Cytisus	Cytisus striatus
1563	Magnoliopsida	Asterales	Asteraceae	Ancistrocarph	Ancistrocarphus filagin
1564	Magnoliopsida	Apiales	Apiaceae	Lomatium	Lomatium mohavense
1565	Magnoliopsida	Lamiales	Lamiaceae	Acanthomintha	Acanthomintha lanceolat
1566	Magnoliopsida	Ericales	Polemoniaceae	Leptosiphon	Leptosiphon bicolor
1567	Magnoliopsida	Lamiales	Oleaceae	Ligustrum	Ligustrum vulgare
1568	Magnoliopsida	Boraginales	Boraginaceae	Amsinckia	Amsinckia tessellata
1569	Magnoliopsida	Boraginales	Hydrophyllaceae	Phacelia	Phacelia brachyloba
1570	Magnoliopsida	Asterales	Asteraceae	Gamochaeta	Gamochaeta stagnalis
1571	Magnoliopsida	Caryophyllales	Polygonaceae	Eriogonum	Eriogonum arborescens
1572	Magnoliopsida	Fabales	Fabaceae	Vicia	Vicia ludoviciana
1573	Liliopsida	Asparagales	Iridaceae	Sisyrinchium	Sisyrinchium californic
1574	Magnoliopsida	Lamiales	Lamiaceae	Lepechinia	Lepechinia cardiophylla
1575	Magnoliopsida	Lamiales	Orobanchaceae	Cordylanthus	Cordylanthus rigidus
1576	Magnoliopsida	Malpighiales	Euphorbiaceae	Euphorbia	Euphorbia segetalis
1577	Magnoliopsida	Lamiales	Plantaginaceae	Collinsia	Collinsia bartsiifolia
1578	Magnoliopsida	Asterales	Asteraceae	Hesperevax	Hesperevax sparsiflora
1579	Liliopsida	Asparagales	Asparagaceae	Triteleia	Triteleia lilacina
1580	Magnoliopsida	Asterales	Asteraceae	Malacothrix	Malacothrix californica
1581	Magnoliopsida	Asterales	Asteraceae	Achyrachaena	Achyrachaena mollis
1582	Magnoliopsida	Asterales	Asteraceae	Calycadenia	Calycadenia multiglandu
1583	Magnoliopsida	Malvales	Malvaceae	Modiola	Modiola caroliniana
1584	Magnoliopsida	Rosales	Rosaceae	Purshia	Purshia glandulosa
1585	Liliopsida	Asparagales	Amaryllidaceae	Allium	Allium amplectens
1586	Magnoliopsida	Fabales	Fabaceae	Astragalus	Astragalus douglasii
1587	Magnoliopsida	Asterales	Asteraceae	Layia	Layia hieracioides
1588	Magnoliopsida	Myrtales	Onagraceae	Oenothera	Oenothera rosea
1589	Magnoliopsida	Lamiales	Orobanchaceae	Castilleja	Castilleja applegatei
1590	Magnoliopsida	Lamiales	Orobanchaceae	Aphyllon	Aphyllon uniflorum
1591	Magnoliopsida	Lamiales	Lamiaceae	Glechoma	Glechoma hederacea
1592	Magnoliopsida	Ericales	Polemoniaceae	Loeseliastrum	Loeseliastrum matthewsi
1593	Magnoliopsida	Myrtales	Onagraceae	Camissonia	Camissonia contorta
1594	Magnoliopsida	Asterales	Asteraceae	Tripleurosper	Tripleurospermum inodor
1595	Liliopsida	Asparagales	Iridaceae	Iris	Iris fernaldii
1596	Magnoliopsida	Ericales	Polemoniaceae	Leptosiphon	Leptosiphon lemmonii
1597	Magnoliopsida	Fabales	Fabaceae	Trifolium	Trifolium microcephalum
1598	Magnoliopsida	Lamiales	Plantaginaceae	Veronica	Veronica serpyllifolia
1599	Magnoliopsida	Fabales	Fabaceae	Lupinus	Lupinus stiversii
1600	Magnoliopsida	Gentianales	Gentianaceae	Microcala	Microcala quadrangulari
1601	Magnoliopsida	Asterales	Asteraceae	Rhagadiolus	Rhagadiolus stellatus
1602	Magnoliopsida	Fabales	Fabaceae	Lotus	Lotus corniculatus
1603	Magnoliopsida	Boraginales	Boraginaceae	Johnstonella	Johnstonella micromeres
1604	Magnoliopsida	Saxifragales	Saxifragaceae	Lithophragma	Lithophragma bolanderi
1605	Magnoliopsida	Caryophyllales	Caryophyllaceae	Petrorhagia	Petrorhagia dubia
1606	Magnoliopsida	Ericales	Polemoniaceae	Leptosiphon	Leptosiphon floribundum
1607	Magnoliopsida	Asterales	Asteraceae	Cirsium	Cirsium brevistylum
1608	Magnoliopsida	Asterales	Asteraceae	Lactuca	Lactuca virosa
1609	Liliopsida	Asparagales	Iridaceae	Sisyrinchium	Sisyrinchium rosulatum
1610	Magnoliopsida	Myrtales	Onagraceae	Clarkia	Clarkia epilobioides
1611	Magnoliopsida	Lamiales	Lamiaceae	Ajuga	Ajuga reptans
1612	Magnoliopsida	Asterales	Campanulaceae	Lobelia	Lobelia erinus
1613	Magnoliopsida	Fabales	Fabaceae	Acmispon	Acmispon tomentosus
1614	Liliopsida	Poales	Poaceae	Festuca	Festuca octoflora
1615	Magnoliopsida	Asterales	Asteraceae	Gaillardia	Gaillardia pulchella
1616	Liliopsida	Poales	Poaceae	Koeleria	Koeleria macrantha
1617	Magnoliopsida	Caryophyllales	Amaranthaceae	Amaranthus	Amaranthus albus
1618	Liliopsida	Asparagales	Asparagaceae	Brodiaea	Brodiaea terrestris
1619	Magnoliopsida	Ericales	Polemoniaceae	Eriastrum	Eriastrum diffusum
1620	Liliopsida	Asparagales	Asparagaceae	Bloomeria	Bloomeria crocea
1621	Liliopsida	Asparagales	Asparagaceae	Dichelostemma	Dichelostemma multiflor
1622	Liliopsida	Liliales	Liliaceae	Calochortus	Calochortus dunnii
1623	Magnoliopsida	Lamiales	Plantaginaceae	Collinsia	Collinsia concolor
1624	Magnoliopsida	Fabales	Fabaceae	Trifolium	Trifolium fucatum
1625	Magnoliopsida	Asterales	Asteraceae	Centaurea	Centaurea cyanus
1626	Magnoliopsida	Ericales	Polemoniaceae	Eriastrum	Eriastrum densifolium
1627	Magnoliopsida	Lamiales	Orobanchaceae	Castilleja	Castilleja rubicundula
1628	Magnoliopsida	Caryophyllales	Polygonaceae	Eriogonum	Eriogonum saxatile
1629	Magnoliopsida	Lamiales	Plantaginaceae	Sairocarpus	Sairocarpus coulterianu
1630	Magnoliopsida	Asterales	Asteraceae	Ericameria	Ericameria cuneata
1631	Magnoliopsida	Asterales	Asteraceae	Monolopia	Monolopia gracilens
1632	Magnoliopsida	Solanales	Convolvulaceae	Convolvulus	Convolvulus arvensis
1633	Magnoliopsida	Fabales	Fabaceae	Astragalus	Astragalus tener
1634	Magnoliopsida	Saxifragales	Grossulariaceae	Ribes	Ribes amarum
1635	Magnoliopsida	Asterales	Asteraceae	Pentachaeta	Pentachaeta lyonii
1636	Magnoliopsida	Asterales	Campanulaceae	Downingia	Downingia insignis
1637	Magnoliopsida	Boraginales	Boraginaceae	Amsinckia	Amsinckia lycopsoides
1638	Magnoliopsida	Malvales	Malvaceae	Malacothamnus	Malacothamnus davidsoni
1639	Liliopsida	Poales	Poaceae	Hordeum	Hordeum marinum
1640	Magnoliopsida	Asterales	Asteraceae	Laennecia	Laennecia coulteri
1641	Magnoliopsida	Caryophyllales	Caryophyllaceae	Stellaria	Stellaria nitens
1642	Liliopsida	Poales	Poaceae	Poa	Poa secunda
1643	Magnoliopsida	Asterales	Campanulaceae	Downingia	Downingia concolor
1644	Magnoliopsida	Ranunculales	Ranunculaceae	Delphinium	Delphinium variegatum
1645	Magnoliopsida	Apiales	Apiaceae	Torilis	Torilis arvensis
1646	Liliopsida	Asparagales	Asparagaceae	Triteleia	Triteleia lugens
1647	Magnoliopsida	Asterales	Campanulaceae	Downingia	Downingia pulchella
1648	Magnoliopsida	Asterales	Campanulaceae	Downingia	Downingia pusilla
1649	Magnoliopsida	Lamiales	Lamiaceae	Mentha	Mentha spicata
1650	Liliopsida	Poales	Cyperaceae	Carex	Carex nudata
1651	Magnoliopsida	Fabales	Fabaceae	Trifolium	Trifolium barbigerum
1652	Liliopsida	Liliales	Liliaceae	Lilium	Lilium pardalinum
1653	Magnoliopsida	Brassicales	Brassicaceae	Boechera	Boechera californica
1654	Magnoliopsida	Malpighiales	Violaceae	Viola	Viola riviniana
1655	Magnoliopsida	Saxifragales	Saxifragaceae	Lithophragma	Lithophragma parvifloru
1656	Magnoliopsida	Ranunculales	Ranunculaceae	Ranunculus	Ranunculus aquatilis
1657	Liliopsida	Asparagales	Tecophilaeaceae	Odontostomum	Odontostomum hartwegii
1658	Magnoliopsida	Solanales	Solanaceae	Nicandra	Nicandra physalodes
1659	Liliopsida	Liliales	Liliaceae	Calochortus	Calochortus superbus
1660	Magnoliopsida	Asterales	Asteraceae	Urospermum	Urospermum picroides
1661	Magnoliopsida	Cornales	Loasaceae	Mentzelia	Mentzelia lindleyi
1662	Magnoliopsida	Asterales	Asteraceae	Madia	Madia gracilis
1663	Magnoliopsida	Gentianales	Apocynaceae	Asclepias	Asclepias cordifolia
1664	Magnoliopsida	Saxifragales	Grossulariaceae	Ribes	Ribes viburnifolium
1665	Liliopsida	Asparagales	Asparagaceae	Bloomeria	Bloomeria clevelandii
1666	Magnoliopsida	Myrtales	Onagraceae	Epilobium	Epilobium minutum
1667	Magnoliopsida	Ericales	Polemoniaceae	Navarretia	Navarretia leucocephala
1668	Magnoliopsida	Dipsacales	Viburnaceae	Viburnum	Viburnum opulus
1669	Magnoliopsida	Rosales	Rhamnaceae	Scutia	Scutia pauciflora
1670	Magnoliopsida	Asterales	Asteraceae	Logfia	Logfia arizonica
1671	Magnoliopsida	Lamiales	Phrymaceae	Diplacus	Diplacus tricolor
1672	Magnoliopsida	Brassicales	Brassicaceae	Boechera	Boechera arcuata
1673	Liliopsida	Liliales	Liliaceae	Calochortus	Calochortus argillosus
1674	Magnoliopsida	Caryophyllales	Caryophyllaceae	Sabulina	Sabulina douglasii
1675	Magnoliopsida	Asterales	Asteraceae	Acamptopappus	Acamptopappus sphaeroce
1676	Magnoliopsida	Fabales	Fabaceae	Acmispon	Acmispon brachycarpus
1677	Magnoliopsida	Asterales	Campanulaceae	Downingia	Downingia cuspidata
1678	Magnoliopsida	Myrtales	Onagraceae	Clarkia	Clarkia purpurea
1679	Magnoliopsida	Caryophyllales	Caryophyllaceae	Silene	Silene lemmonii
1680	Magnoliopsida	Sapindales	Rutaceae	Ruta	Ruta chalepensis
1681	Magnoliopsida	Ranunculales	Ranunculaceae	Ranunculus	Ranunculus trichophyllu
1682	Magnoliopsida	Gentianales	Apocynaceae	Asclepias	Asclepias eriocarpa
1683	Liliopsida	Asparagales	Asparagaceae	Dichelostemma	Dichelostemma congestum
1684	Magnoliopsida	Asterales	Campanulaceae	Nemacladus	Nemacladus rubescens
1685	Magnoliopsida	Geraniales	Geraniaceae	Geranium	Geranium ocellatum
1686	Magnoliopsida	Vitales	Vitaceae	Parthenocissu	Parthenocissus quinquef
1687	Magnoliopsida	Lamiales	Lamiaceae	Mentha	Mentha suaveolens
1688	Magnoliopsida	Lamiales	Plantaginaceae	Russelia	Russelia equisetiformis
1689	Magnoliopsida	Apiales	Apiaceae	Lomatium	Lomatium nudicaule
1690	Liliopsida	Poales	Poaceae	Bromus	Bromus cebadilla
1691	Magnoliopsida	Gentianales	Gentianaceae	Zeltnera	Zeltnera venusta
1692	Magnoliopsida	Boraginales	Boraginaceae	Pectocarya	Pectocarya setosa
1693	Magnoliopsida	Ericales	Polemoniaceae	Leptosiphon	Leptosiphon breviculus
1694	Pinopsida	Pinales	Pinaceae	Pinus	Pinus jeffreyi
1695	Magnoliopsida	Myrtales	Myrtaceae	Eucalyptus	Eucalyptus torquata
1696	Magnoliopsida	Fabales	Fabaceae	Senna	Senna pendula
1697	Magnoliopsida	Sapindales	Meliaceae	Melia	Melia azedarach
1698	Magnoliopsida	Saxifragales	Crassulaceae	Crassula	Crassula colligata
1699	Magnoliopsida	Rosales	Rosaceae	Rosa	Rosa rugosa
1700	Magnoliopsida	Fabales	Fabaceae	Lupinus	Lupinus densiflorus
1701	Liliopsida	Poales	Poaceae	Bromus	Bromus carinatus
1702	Magnoliopsida	Caryophyllales	Polygonaceae	Eriogonum	Eriogonum angulosum
1703	Magnoliopsida	Gentianales	Apocynaceae	Asclepias	Asclepias speciosa
1704	Magnoliopsida	Boraginales	Boraginaceae	Symphytum	Symphytum officinale
1705	Liliopsida	Liliales	Liliaceae	Lilium	Lilium rubescens
1706	Magnoliopsida	Malvales	Malvaceae	Sidalcea	Sidalcea calycosa
1707	Magnoliopsida	Ericales	Polemoniaceae	Allophyllum	Allophyllum gilioides
1708	Magnoliopsida	Boraginales	Hydrophyllaceae	Phacelia	Phacelia phacelioides
1709	Magnoliopsida	Apiales	Apiaceae	Sanicula	Sanicula saxatilis
1710	Magnoliopsida	Lamiales	Scrophulariaceae	Leucophyllum	Leucophyllum frutescens
1711	Magnoliopsida	Ericales	Polemoniaceae	Leptosiphon	Leptosiphon ciliatus
1712	Magnoliopsida	Malvales	Malvaceae	Sidalcea	Sidalcea glaucescens
1713	Magnoliopsida	Asterales	Asteraceae	Cirsium	Cirsium quercetorum
1714	Magnoliopsida	Myrtales	Onagraceae	Clarkia	Clarkia delicata
1715	Magnoliopsida	Fabales	Fabaceae	Trifolium	Trifolium tomentosum
1716	Magnoliopsida	Asterales	Asteraceae	Microseris	Microseris douglasii
1717	Magnoliopsida	Asterales	Asteraceae	Malacothrix	Malacothrix floccifera
1718	Magnoliopsida	Malvales	Malvaceae	Malacothamnus	Malacothamnus densiflor
1719	Magnoliopsida	Saxifragales	Crassulaceae	Crassula	Crassula solieri
1720	Magnoliopsida	Asterales	Asteraceae	Eriophyllum	Eriophyllum jepsonii
1721	Liliopsida	Poales	Cyperaceae	Eleocharis	Eleocharis palustris
1722	Magnoliopsida	Caryophyllales	Caryophyllaceae	Silene	Silene coronaria
1723	Magnoliopsida	Asterales	Campanulaceae	Nemacladus	Nemacladus tenuis
1724	Magnoliopsida	Caryophyllales	Polygonaceae	Chorizanthe	Chorizanthe breweri
1725	Liliopsida	Liliales	Liliaceae	Calochortus	Calochortus luteus
1726	Magnoliopsida	Caryophyllales	Cactaceae	Opuntia	Opuntia vaseyi
1727	Magnoliopsida	Lamiales	Plantaginaceae	Hippuris	Hippuris vulgaris
1728	Liliopsida	Asparagales	Asparagaceae	Dichelostemma	Dichelostemma volubile
1729	Liliopsida	Asparagales	Amaryllidaceae	Allium	Allium unifolium
1730	Magnoliopsida	Asterales	Asteraceae	Centromadia	Centromadia parryi
1731	Magnoliopsida	Apiales	Apiaceae	Perideridia	Perideridia pringlei
1732	Magnoliopsida	Asterales	Campanulaceae	Triodanis	Triodanis biflora
1733	Magnoliopsida	Lamiales	Lamiaceae	Mentha	Mentha pulegium
1734	Magnoliopsida	Saxifragales	Crassulaceae	Cotyledon	Cotyledon orbiculata
1735	Magnoliopsida	Lamiales	Plantaginaceae	Callitriche	Callitriche heterophyll
1736	Magnoliopsida	Boraginales	Boraginaceae	Symphytum	Symphytum orientale
1737	Magnoliopsida	Asterales	Asteraceae	Lapsana	Lapsana communis
1738	Magnoliopsida	Asterales	Asteraceae	Lasthenia	Lasthenia fremontii
1739	Magnoliopsida	Lamiales	Oleaceae	Fraxinus	Fraxinus latifolia
1740	Magnoliopsida	Rosales	Rosaceae	Amelanchier	Amelanchier utahensis
1741	Magnoliopsida	Caryophyllales	Polygonaceae	Chorizanthe	Chorizanthe cuspidata
1742	Magnoliopsida	Fagales	Juglandaceae	Juglans	Juglans hindsii
1743	Magnoliopsida	Fabales	Fabaceae	Lathyrus	Lathyrus tingitanus
1744	Magnoliopsida	Rosales	Rosaceae	Crataegus	Crataegus monogyna
1745	Magnoliopsida	Laurales	Lauraceae	Cinnamomum	Cinnamomum camphora
1746	Magnoliopsida	Asterales	Asteraceae	Thrincia	Thrincia saxatilis
1747	Magnoliopsida	Vitales	Vitaceae	Vitis	Vitis giradiana
1748	Magnoliopsida	Lamiales	Phrymaceae	Erythranthe	Erythranthe floribunda
1749	Magnoliopsida	Asterales	Asteraceae	Volutaria	Volutaria muricata
1750	Magnoliopsida	Malvales	Malvaceae	Sidalcea	Sidalcea diploscypha
1751	Magnoliopsida	Caryophyllales	Amaranthaceae	Atriplex	Atriplex rosea
1752	Magnoliopsida	Ericales	Polemoniaceae	Leptosiphon	Leptosiphon acicularis
1753	Magnoliopsida	Fabales	Fabaceae	Pediomelum	Pediomelum californicum
1754	Magnoliopsida	Myrtales	Onagraceae	Clarkia	Clarkia breweri
1755	Magnoliopsida	Fabales	Fabaceae	Erythrostemon	Erythrostemon gilliesii
1756	Magnoliopsida	Asterales	Asteraceae	Anaphalis	Anaphalis margaritacea
1757	Liliopsida	Asparagales	Amaryllidaceae	Allium	Allium crispum
1758	Magnoliopsida	Cornales	Loasaceae	Mentzelia	Mentzelia veatchiana
1759	Magnoliopsida	Ericales	Polemoniaceae	Saltugilia	Saltugilia splendens
1760	Liliopsida	Asparagales	Amaryllidaceae	Allium	Allium diabolense
1761	Liliopsida	Liliales	Liliaceae	Calochortus	Calochortus venustus
1762	Liliopsida	Poales	Poaceae	Brachypodium	Brachypodium distachyon
1763	Magnoliopsida	Caryophyllales	Polygonaceae	Eriogonum	Eriogonum davidsonii
1764	Magnoliopsida	Caryophyllales	Polygonaceae	Chorizanthe	Chorizanthe staticoides
1765	Magnoliopsida	Lamiales	Orobanchaceae	Aphyllon	Aphyllon tuberosum
1766	Liliopsida	Poales	Poaceae	Parapholis	Parapholis incurva
1767	Magnoliopsida	Lamiales	Plantaginaceae	Collinsia	Collinsia multicolor
1768	Magnoliopsida	Asterales	Asteraceae	Layia	Layia jonesii
1769	Magnoliopsida	Lamiales	Orobanchaceae	Castilleja	Castilleja lineariloba
1770	Magnoliopsida	Boraginales	Boraginaceae	Cryptantha	Cryptantha clevelandii
1771	Magnoliopsida	Lamiales	Phrymaceae	Erythranthe	Erythranthe glaucescens
1772	Magnoliopsida	Asterales	Asteraceae	Lasthenia	Lasthenia microglossa
1773	Magnoliopsida	Fabales	Fabaceae	Trifolium	Trifolium pratense
1774	Magnoliopsida	Asterales	Asteraceae	Tolpis	Tolpis barbata
1775	Magnoliopsida	Lamiales	Orobanchaceae	Kopsiopsis	Kopsiopsis hookeri
1776	Magnoliopsida	Rosales	Rosaceae	Malus	Malus domestica
1777	Liliopsida	Poales	Poaceae	Hordeum	Hordeum vulgare
1778	Magnoliopsida	Ericales	Primulaceae	Lysimachia	Lysimachia foemina
1779	Magnoliopsida	Rosales	Rhamnaceae	Ceanothus	Ceanothus cyaneus
1780	Magnoliopsida	Lamiales	Orobanchaceae	Aphyllon	Aphyllon fasciculatum
1781	Liliopsida	Poales	Poaceae	Danthonia	Danthonia californica
1782	Magnoliopsida	Ericales	Balsaminaceae	Impatiens	Impatiens balfourii
1783	Magnoliopsida	Lamiales	Orobanchaceae	Castilleja	Castilleja ambigua
1784	Magnoliopsida	Boraginales	Namaceae	Eriodictyon	Eriodictyon tomentosum
1785	Magnoliopsida	Fabales	Fabaceae	Trifolium	Trifolium dichotomum
1786	Magnoliopsida	Solanales	Convolvulaceae	Calystegia	Calystegia malacophylla
1787	Magnoliopsida	Cucurbitales	Cucurbitaceae	Cucurbita	Cucurbita palmata
1788	Magnoliopsida	Asterales	Asteraceae	Brickellia	Brickellia atractyloide
1789	Magnoliopsida	Saxifragales	Grossulariaceae	Ribes	Ribes roezlii
1790	Magnoliopsida	Caryophyllales	Polygonaceae	Chorizanthe	Chorizanthe membranacea
1791	Magnoliopsida	Boraginales	Boraginaceae	Plagiobothrys	Plagiobothrys chorisian
1792	Liliopsida	Liliales	Liliaceae	Calochortus	Calochortus clavatus
1793	Liliopsida	Asparagales	Amaryllidaceae	Allium	Allium fimbriatum
1794	Magnoliopsida	Lamiales	Plantaginaceae	Tonella	Tonella tenella
1795	Magnoliopsida	Ranunculales	Ranunculaceae	Delphinium	Delphinium gypsophilum
1796	Magnoliopsida	Solanales	Solanaceae	Lycianthes	Lycianthes rantonnetii
1797	Magnoliopsida	Solanales	Solanaceae	Solanum	Solanum laciniatum
1798	Magnoliopsida	Lamiales	Plantaginaceae	Sairocarpus	Sairocarpus multiflorus
1799	Magnoliopsida	Caryophyllales	Amaranthaceae	Alternanthera	Alternanthera philoxero
1800	Liliopsida	Asparagales	Asparagaceae	Brodiaea	Brodiaea filifolia
1801	Magnoliopsida	Asterales	Campanulaceae	Downingia	Downingia ornatissima
1802	Magnoliopsida	Fabales	Fabaceae	Hosackia	Hosackia pinnata
1803	Magnoliopsida	Lamiales	Lamiaceae	Pogogyne	Pogogyne serpylloides
1804	Magnoliopsida	Malpighiales	Passifloraceae	Passiflora	Passiflora manicata
1805	Magnoliopsida	Fabales	Fabaceae	Lathyrus	Lathyrus sphaericus
1806	Magnoliopsida	Lamiales	Lamiaceae	Trichostema	Trichostema lanceolatum
1807	Magnoliopsida	Asterales	Asteraceae	Agoseris	Agoseris retrorsa
1808	Magnoliopsida	Lamiales	Plantaginaceae	Penstemon	Penstemon clevelandii
1809	Magnoliopsida	Caryophyllales	Polygonaceae	Mucronea	Mucronea californica
1810	Magnoliopsida	Malpighiales	Euphorbiaceae	Euphorbia	Euphorbia ocellata
1811	Magnoliopsida	Fabales	Fabaceae	Lupinus	Lupinus excubitus
1812	Liliopsida	Poales	Poaceae	Eriocoma	Eriocoma hymenoides
1813	Magnoliopsida	Zygophyllales	Krameriaceae	Krameria	Krameria erecta
1814	Magnoliopsida	Brassicales	Brassicaceae	Lepidium	Lepidium draba
1815	Magnoliopsida	Asterales	Asteraceae	Layia	Layia erubescens
1816	Magnoliopsida	Ranunculales	Papaveraceae	Papaver	Papaver rhoeas
1817	Magnoliopsida	Caryophyllales	Amaranthaceae	Beta	Beta vulgaris
1818	Magnoliopsida	Ranunculales	Papaveraceae	Papaver	Papaver somniferum
1819	Magnoliopsida	Fabales	Fabaceae	Vicia	Vicia hassei
1820	Liliopsida	Asparagales	Amaryllidaceae	Nothoscordum	Nothoscordum bivalve
1821	Magnoliopsida	Ericales	Polemoniaceae	Leptosiphon	Leptosiphon pygmaeus
1822	Liliopsida	Asparagales	Iridaceae	Babiana	Babiana nervosa
1823	Polypodiopsida	Polypodiales	Dryopteridaceae	Polystichum	Polystichum imbricans
1824	Magnoliopsida	Ericales	Polemoniaceae	Collomia	Collomia heterophylla
1825	Magnoliopsida	Lamiales	Phrymaceae	Diplacus	Diplacus rattanii
1826	Magnoliopsida	Rosales	Rosaceae	Cercocarpus	Cercocarpus ledifolius
1827	Magnoliopsida	Caryophyllales	Amaranthaceae	Chenopodium	Chenopodium album
1828	Magnoliopsida	Asterales	Campanulaceae	Heterocodon	Heterocodon rariflorum
1829	Magnoliopsida	Boraginales	Boraginaceae	Amsinckia	Amsinckia lunaris
1830	Magnoliopsida	Ericales	Primulaceae	Lysimachia	Lysimachia minima
1831	Magnoliopsida	Myrtales	Onagraceae	Clarkia	Clarkia concinna
1832	Magnoliopsida	Boraginales	Boraginaceae	Eremocarya	Eremocarya micrantha
1833	Magnoliopsida	Ericales	Ericaceae	Arctostaphylo	Arctostaphylos pringlei
1834	Magnoliopsida	Fabales	Fabaceae	Trifolium	Trifolium glomeratum
1835	Liliopsida	Asparagales	Amaryllidaceae	Allium	Allium lacunosum
1836	Magnoliopsida	Brassicales	Brassicaceae	Eruca	Eruca vesicaria
1837	Magnoliopsida	Apiales	Apiaceae	Osmorhiza	Osmorhiza brachypoda
1838	Magnoliopsida	Apiales	Araliaceae	Hydrocotyle	Hydrocotyle sibthorpioi
1839	Liliopsida	Poales	Poaceae	Hordeum	Hordeum pusillum
1840	Magnoliopsida	Rosales	Rosaceae	Sanguisorba	Sanguisorba minor
1841	Magnoliopsida	Asterales	Asteraceae	Anthemis	Anthemis cotula
1842	Magnoliopsida	Saxifragales	Grossulariaceae	Ribes	Ribes divaricatum
1843	Magnoliopsida	Rosales	Rosaceae	Prunus	Prunus virginiana
1844	Magnoliopsida	Ericales	Polemoniaceae	Phlox	Phlox austromontana
1845	Magnoliopsida	Fabales	Fabaceae	Acmispon	Acmispon americanus
1846	Liliopsida	Poales	Poaceae	Melica	Melica californica
1847	Magnoliopsida	Geraniales	Geraniaceae	Geranium	Geranium potentilloides
1848	Liliopsida	Poales	Poaceae	Phalaris	Phalaris californica
1849	Magnoliopsida	Lamiales	Lamiaceae	Acanthomintha	Acanthomintha ilicifoli
1850	Magnoliopsida	Apiales	Apiaceae	Torilis	Torilis nodosa
1851	Magnoliopsida	Boraginales	Boraginaceae	Cryptantha	Cryptantha maritima
1852	Magnoliopsida	Fabales	Fabaceae	Lotus	Lotus tenuis
1853	Magnoliopsida	Rosales	Ulmaceae	Ulmus	Ulmus parvifolia
1854	Liliopsida	Poales	Poaceae	Calamagrostis	Calamagrostis nutkaensi
1855	Liliopsida	Asparagales	Asparagaceae	Brodiaea	Brodiaea coronaria
1856	Magnoliopsida	Caryophyllales	Caryophyllaceae	Spergularia	Spergularia marina
1857	Liliopsida	Poales	Poaceae	Aira	Aira caryophyllea
1858	Liliopsida	Poales	Cyperaceae	Scirpus	Scirpus microcarpus
1859	Magnoliopsida	Fabales	Fabaceae	Lathyrus	Lathyrus cicera
1860	Liliopsida	Poales	Poaceae	Deschampsia	Deschampsia bolanderi
1861	Magnoliopsida	Caryophyllales	Amaranthaceae	Amaranthus	Amaranthus blitoides
1862	Magnoliopsida	Nymphaeales	Nymphaeaceae	Nymphaea	Nymphaea odorata
1863	Liliopsida	Poales	Poaceae	Aira	Aira elegans
1864	Magnoliopsida	Malvales	Malvaceae	Sidalcea	Sidalcea hartwegii
1865	Magnoliopsida	Sapindales	Sapindaceae	Cupaniopsis	Cupaniopsis anacardioid
1866	Magnoliopsida	Sapindales	Sapindaceae	Koelreuteria	Koelreuteria paniculata
1867	Magnoliopsida	Fabales	Fabaceae	Amorpha	Amorpha fruticosa
1868	Magnoliopsida	Fabales	Fabaceae	Trifolium	Trifolium fragiferum
1869	Magnoliopsida	Apiales	Apiaceae	Yabea	Yabea microcarpa
1870	Magnoliopsida	Caryophyllales	Caryophyllaceae	Silene	Silene verecunda
1871	Liliopsida	Poales	Poaceae	Aristida	Aristida adscensionis
1872	Magnoliopsida	Lamiales	Lamiaceae	Monardella	Monardella hypoleuca
1873	Liliopsida	Poales	Poaceae	Holcus	Holcus lanatus
1874	Liliopsida	Poales	Cyperaceae	Cyperus	Cyperus brevifolius
1875	Magnoliopsida	Apiales	Pittosporaceae	Pittosporum	Pittosporum tobira
1876	Magnoliopsida	Myrtales	Onagraceae	Clarkia	Clarkia amoena
1877	Magnoliopsida	Lamiales	Lamiaceae	Clinopodium	Clinopodium chandleri
1878	Lycopodiopsida	Selaginellales	Selaginellaceae	Selaginella	Selaginella wallacei
1879	Magnoliopsida	Asterales	Asteraceae	Ambrosia	Ambrosia pumila
1880	Magnoliopsida	Fabales	Fabaceae	Trifolium	Trifolium wormskioldii
1881	Liliopsida	Arecales	Arecaceae	Trachycarpus	Trachycarpus fortunei
1882	Magnoliopsida	Caryophyllales	Cactaceae	Opuntia	Opuntia occidentalis
1883	Magnoliopsida	Lamiales	Phrymaceae	Mimetanthe	Mimetanthe pilosa
1884	Magnoliopsida	Lamiales	Oleaceae	Fraxinus	Fraxinus uhdei
1885	Magnoliopsida	Nymphaeales	Nymphaeaceae	Nymphaea	Nymphaea mexicana
1886	Magnoliopsida	Lamiales	Orobanchaceae	Chloropyron	Chloropyron maritimum
1887	Magnoliopsida	Asterales	Asteraceae	Packera	Packera ganderi
1888	Magnoliopsida	Malvales	Malvaceae	Malva	Malva nicaeensis
1889	Magnoliopsida	Asterales	Asteraceae	Ericameria	Ericameria parishii
1890	Magnoliopsida	Caryophyllales	Amaranthaceae	Atriplex	Atriplex pacifica
1891	Liliopsida	Poales	Poaceae	Gastridium	Gastridium ventricosum
1892	Magnoliopsida	Lamiales	Oleaceae	Fraxinus	Fraxinus velutina
1893	Magnoliopsida	Lamiales	Lamiaceae	Stachys	Stachys ajugoides
1894	Magnoliopsida	Apiales	Pittosporaceae	Hymenosporum	Hymenosporum flavum
1895	Magnoliopsida	Myrtales	Myrtaceae	Eucalyptus	Eucalyptus camaldulensi
1896	Magnoliopsida	Asterales	Asteraceae	Ambrosia	Ambrosia monogyra
1897	Liliopsida	Commelinales	Commelinaceae	Tradescantia	Tradescantia pallida
1898	Magnoliopsida	Fabales	Fabaceae	Hosackia	Hosackia stipularis
1899	Magnoliopsida	Asterales	Asteraceae	Deinandra	Deinandra minthornii
1900	Magnoliopsida	Myrtales	Lythraceae	Lythrum	Lythrum hyssopifolia
1901	Magnoliopsida	Rosales	Rosaceae	Prunus	Prunus emarginata
1902	Magnoliopsida	Cornales	Cornaceae	Cornus	Cornus torreyi
1903	Magnoliopsida	Lamiales	Bignoniaceae	Amphilophium	Amphilophium buccinator
1904	Magnoliopsida	Apiales	Araliaceae	Hedera	Hedera canariensis
1905	Magnoliopsida	Malpighiales	Euphorbiaceae	Mercurialis	Mercurialis annua
1906	Magnoliopsida	Lamiales	Lamiaceae	Salvia	Salvia rosmarinus
1907	Magnoliopsida	Caryophyllales	Cactaceae	Cylindropunti	Cylindropuntia cholla
1908	Magnoliopsida	Asterales	Asteraceae	Pseudognaphal	Pseudognaphalium canesc
1909	Magnoliopsida	Rosales	Rosaceae	Pyracantha	Pyracantha coccinea
1910	Magnoliopsida	Myrtales	Onagraceae	Clarkia	Clarkia gracilis
1911	Magnoliopsida	Rosales	Rosaceae	Rosa	Rosa multiflora
1912	Magnoliopsida	Asterales	Asteraceae	Artemisia	Artemisia tridentata
1913	Magnoliopsida	Rosales	Rhamnaceae	Ceanothus	Ceanothus integerrimus
1914	Liliopsida	Poales	Poaceae	Thorneochloa	Thorneochloa diegoensis
1915	Magnoliopsida	Asterales	Asteraceae	Madia	Madia exigua
1916	Magnoliopsida	Rosales	Rosaceae	Kerria	Kerria japonica
1917	Liliopsida	Poales	Poaceae	Polypogon	Polypogon viridis
1918	Magnoliopsida	Fabales	Fabaceae	Vicia	Vicia hirsuta
1919	Magnoliopsida	Rosales	Rosaceae	Rubus	Rubus bifrons
1920	Magnoliopsida	Rosales	Rosaceae	Prunus	Prunus lyonii
1921	Liliopsida	Poales	Poaceae	Melica	Melica torreyana
1922	Magnoliopsida	Asterales	Asteraceae	Gamochaeta	Gamochaeta pensylvanica
1923	Liliopsida	Poales	Cyperaceae	Eleocharis	Eleocharis montevidensi
1924	Liliopsida	Poales	Juncaceae	Juncus	Juncus falcatus
1925	Liliopsida	Asparagales	Asparagaceae	Brodiaea	Brodiaea elegans
1926	Liliopsida	Poales	Poaceae	Eriocoma	Eriocoma coronata
1927	Magnoliopsida	Caryophyllales	Polygonaceae	Chorizanthe	Chorizanthe diffusa
1928	Magnoliopsida	Caryophyllales	Amaranthaceae	Atriplex	Atriplex prostrata
1929	Magnoliopsida	Sapindales	Sapindaceae	Aesculus	Aesculus hippocastanum
1930	Liliopsida	Poales	Cyperaceae	Carex	Carex subbracteata
1931	Liliopsida	Poales	Poaceae	Calamagrostis	Calamagrostis ophitidis
1932	Magnoliopsida	Lamiales	Bignoniaceae	Dolichandra	Dolichandra unguis-cati
1933	Magnoliopsida	Ericales	Polemoniaceae	Eriastrum	Eriastrum filifolium
1934	Magnoliopsida	Malvales	Cistaceae	Crocanthemum	Crocanthemum aldersonii
1935	Magnoliopsida	Ericales	Balsaminaceae	Impatiens	Impatiens glandulifera
1936	Liliopsida	Poales	Poaceae	Pleuropogon	Pleuropogon californicu
1937	Magnoliopsida	Asterales	Asteraceae	Carduus	Carduus tenuiflorus
1938	Magnoliopsida	Ranunculales	Ranunculaceae	Ranunculus	Ranunculus repens
1939	Liliopsida	Asparagales	Iridaceae	Iris	Iris hybrida
1940	Magnoliopsida	Lamiales	Verbenaceae	Verbena	Verbena rigida
1941	Magnoliopsida	Lamiales	Orobanchaceae	Castilleja	Castilleja campestris
1942	Magnoliopsida	Apiales	Apiaceae	Eryngium	Eryngium armatum
1943	Magnoliopsida	Lamiales	Plantaginaceae	Gambelia	Gambelia juncea
1944	Magnoliopsida	Dipsacales	Viburnaceae	Viburnum	Viburnum ellipticum
1945	Magnoliopsida	Fabales	Fabaceae	Lupinus	Lupinus formosus
1946	Magnoliopsida	Fagales	Betulaceae	Alnus	Alnus rubra
1947	Magnoliopsida	Myrtales	Onagraceae	Epilobium	Epilobium brachycarpum
1948	Magnoliopsida	Malvales	Malvaceae	Abutilon	Abutilon palmeri
1949	Magnoliopsida	Fabales	Fabaceae	Sesbania	Sesbania drummondii
1950	Liliopsida	Poales	Poaceae	Deschampsia	Deschampsia cespitosa
1951	Magnoliopsida	Asterales	Asteraceae	Leucanthemum	Leucanthemum vulgare
1952	Magnoliopsida	Lamiales	Lamiaceae	Mentha	Mentha piperita
1953	Liliopsida	Asparagales	Asparagaceae	Brodiaea	Brodiaea nana
1954	Magnoliopsida	Rosales	Moraceae	Morus	Morus alba
1955	Magnoliopsida	Gentianales	Rubiaceae	Galium	Galium murale
1956	Magnoliopsida	Caryophyllales	Polygonaceae	Chorizanthe	Chorizanthe douglasii
1957	Magnoliopsida	Caryophyllales	Polygonaceae	Eriogonum	Eriogonum gracile
1958	Magnoliopsida	Fabales	Fabaceae	Acacia	Acacia paradoxa
1959	Magnoliopsida	Lamiales	Orobanchaceae	Aphyllon	Aphyllon epigalium
1960	Liliopsida	Poales	Poaceae	Paspalum	Paspalum dilatatum
1961	Magnoliopsida	Gentianales	Rubiaceae	Galium	Galium triflorum
1962	Magnoliopsida	Brassicales	Resedaceae	Reseda	Reseda luteola
1963	Magnoliopsida	Asterales	Asteraceae	Erigeron	Erigeron philadelphicus
1964	Magnoliopsida	Fabales	Fabaceae	Bauhinia	Bauhinia variegata
1965	Magnoliopsida	Ericales	Polemoniaceae	Eriastrum	Eriastrum abramsii
1966	Liliopsida	Poales	Cyperaceae	Carex	Carex gynodynama
1967	Magnoliopsida	Fabales	Fabaceae	Lathyrus	Lathyrus angulatus
1968	Magnoliopsida	Solanales	Convolvulaceae	Calystegia	Calystegia subacaulis
1969	Magnoliopsida	Apiales	Apiaceae	Angelica	Angelica hendersonii
1970	Liliopsida	Poales	Poaceae	Leymus	Leymus triticoides
1971	Magnoliopsida	Lamiales	Lamiaceae	Pogogyne	Pogogyne zizyphoroides
1972	Magnoliopsida	Fabales	Fabaceae	Trifolium	Trifolium obtusiflorum
1973	Magnoliopsida	Boraginales	Boraginaceae	Plagiobothrys	Plagiobothrys scouleri
1974	Magnoliopsida	Malpighiales	Euphorbiaceae	Euphorbia	Euphorbia graminea
1975	Magnoliopsida	Geraniales	Geraniaceae	Geranium	Geranium pratense
1976	Pinopsida	Pinales	Cupressaceae	Taxodium	Taxodium mucronatum
1977	Magnoliopsida	Malpighiales	Euphorbiaceae	Euphorbia	Euphorbia tirucalli
1978	Magnoliopsida	Rosales	Rosaceae	Horkelia	Horkelia marinensis
1979	Magnoliopsida	Caryophyllales	Aizoaceae	Sesuvium	Sesuvium verrucosum
1980	Magnoliopsida	Apiales	Apiaceae	Torilis	Torilis japonica
1981	Magnoliopsida	Caryophyllales	Caryophyllaceae	Paronychia	Paronychia franciscana
1982	Magnoliopsida	Apiales	Apiaceae	Eryngium	Eryngium vaseyi
1983	Magnoliopsida	Boraginales	Boraginaceae	Plagiobothrys	Plagiobothrys stipitatu
1984	Magnoliopsida	Caryophyllales	Polygonaceae	Rumex	Rumex conglomeratus
1985	Magnoliopsida	Fabales	Fabaceae	Trifolium	Trifolium oliganthum
1986	Magnoliopsida	Myrtales	Onagraceae	Ludwigia	Ludwigia hexapetala
1987	Liliopsida	Asparagales	Asparagaceae	Asparagus	Asparagus officinalis
1988	Liliopsida	Poales	Cyperaceae	Carex	Carex densa
1989	Liliopsida	Poales	Poaceae	Lolium	Lolium arundinaceum
1990	Magnoliopsida	Ranunculales	Ranunculaceae	Myosurus	Myosurus minimus
1991	Magnoliopsida	Malvales	Malvaceae	Malva	Malva neglecta
1992	Magnoliopsida	Asterales	Asteraceae	Lessingia	Lessingia germanorum
1993	Magnoliopsida	Myrtales	Onagraceae	Clarkia	Clarkia bottae
1994	Magnoliopsida	Asterales	Campanulaceae	Githopsis	Githopsis specularioide
1995	Magnoliopsida	Lamiales	Scrophulariaceae	Myoporum	Myoporum parvifolium
1996	Magnoliopsida	Asterales	Asteraceae	Constancea	Constancea nevinii
1997	Magnoliopsida	Malpighiales	Euphorbiaceae	Triadica	Triadica sebifera
1998	Magnoliopsida	Lamiales	Plantaginaceae	Gratiola	Gratiola ebracteata
1999	Liliopsida	Poales	Juncaceae	Juncus	Juncus amuricus
[truncated: 1,758 more rows]
