# Supplementary material for: Mapping wild vascular plant species diversity in urban areas in California using crowdsourcing data by regression kriging: Examining socioeconomic disparities
Source: Sci Total Environ. Author manuscript; Available in PMC 2024 Dec 20. (PMC10947671; doi:10.1016/j.scitotenv.2023.166995)
Supplement: Li 2023 SoTOTEN. Appendix A [file NIHMS1967189-supplement-Li_2023_SoTOTEN__Appendix_A.csv]

	class	order	family	genus	species
1	Magnoliopsida	Boraginales	Ehretiaceae	Tiquilia	Tiquilia plicata
2	Magnoliopsida	Caryophyllales	Amaranthaceae	Atriplex	Atriplex canescens
3	Magnoliopsida	Caryophyllales	Nyctaginaceae	Abronia	Abronia villosa
4	Magnoliopsida	Asterales	Asteraceae	Baccharis	Baccharis pilularis
5	Magnoliopsida	Caryophyllales	Cactaceae	Cylindropunti	Cylindropuntia californ
6	Magnoliopsida	Brassicales	Brassicaceae	Capsella	Capsella bursa-pastoris
7	Magnoliopsida	Rosales	Rosaceae	Rubus	Rubus armeniacus
8	Liliopsida	Asparagales	Amaryllidaceae	Allium	Allium triquetrum
9	Magnoliopsida	Saxifragales	Grossulariaceae	Ribes	Ribes speciosum
10	Magnoliopsida	Asterales	Asteraceae	Ambrosia	Ambrosia dumosa
11	Magnoliopsida	Rosales	Rhamnaceae	Ceanothus	Ceanothus verrucosus
12	Magnoliopsida	Laurales	Lauraceae	Umbellularia	Umbellularia californic
13	Magnoliopsida	Asterales	Asteraceae	Encelia	Encelia californica
14	Magnoliopsida	Asterales	Asteraceae	Bebbia	Bebbia juncea
15	Polypodiopsida	Polypodiales	Polypodiaceae	Polypodium	Polypodium californicum
16	Magnoliopsida	Caryophyllales	Cactaceae	Opuntia	Opuntia oricola
17	Magnoliopsida	Caryophyllales	Caryophyllaceae	Achyronychia	Achyronychia cooperi
18	Magnoliopsida	Asterales	Asteraceae	Encelia	Encelia farinosa
19	Magnoliopsida	Saxifragales	Saxifragaceae	Jepsonia	Jepsonia parryi
20	Magnoliopsida	Ericales	Ericaceae	Arctostaphylo	Arctostaphylos glauca
21	Magnoliopsida	Asterales	Asteraceae	Palafoxia	Palafoxia arida
22	Magnoliopsida	Fabales	Fabaceae	Psorothamnus	Psorothamnus schottii
23	Magnoliopsida	Asterales	Asteraceae	Malacothrix	Malacothrix saxatilis
24	Magnoliopsida	Caryophyllales	Montiaceae	Claytonia	Claytonia perfoliata
25	Magnoliopsida	Asterales	Asteraceae	Geraea	Geraea canescens
26	Liliopsida	Poales	Poaceae	Phragmites	Phragmites australis
27	Magnoliopsida	Caryophyllales	Plumbaginaceae	Limonium	Limonium perezii
28	Magnoliopsida	Brassicales	Brassicaceae	Sisymbrium	Sisymbrium irio
29	Magnoliopsida	Lamiales	Scrophulariaceae	Myoporum	Myoporum laetum
30	Magnoliopsida	Asterales	Asteraceae	Pluchea	Pluchea sericea
31	Magnoliopsida	Asterales	Asteraceae	Rhaponticum	Rhaponticum repens
32	Magnoliopsida	Gentianales	Apocynaceae	Asclepias	Asclepias fascicularis
33	Magnoliopsida	Asterales	Asteraceae	Glebionis	Glebionis coronaria
34	Magnoliopsida	Rosales	Rhamnaceae	Frangula	Frangula californica
35	Magnoliopsida	Asterales	Asteraceae	Artemisia	Artemisia californica
36	Magnoliopsida	Aquifoliales	Aquifoliaceae	Ilex	Ilex aquifolium
37	Liliopsida	Poales	Juncaceae	Juncus	Juncus acutus
38	Magnoliopsida	Caryophyllales	Amaranthaceae	Kali	Kali tragus
39	Magnoliopsida	Brassicales	Brassicaceae	Cardamine	Cardamine californica
40	Liliopsida	Asparagales	Asparagaceae	Hesperoyucca	Hesperoyucca whipplei
41	Magnoliopsida	Fabales	Fabaceae	Acmispon	Acmispon glaber
42	Polypodiopsida	Polypodiales	Dryopteridaceae	Dryopteris	Dryopteris arguta
43	Magnoliopsida	Myrtales	Myrtaceae	Melaleuca	Melaleuca quinquenervia
44	Polypodiopsida	Polypodiales	Pteridaceae	Pellaea	Pellaea andromedifolia
45	Magnoliopsida	Sapindales	Anacardiaceae	Schinus	Schinus terebinthifolia
46	Magnoliopsida	Zygophyllales	Zygophyllaceae	Larrea	Larrea tridentata
47	Magnoliopsida	Zygophyllales	Zygophyllaceae	Tribulus	Tribulus terrestris
48	Magnoliopsida	Lamiales	Scrophulariaceae	Verbascum	Verbascum thapsus
49	Liliopsida	Poales	Poaceae	Cenchrus	Cenchrus setaceus
50	Magnoliopsida	Fabales	Fabaceae	Psorothamnus	Psorothamnus spinosus
51	Magnoliopsida	Lamiales	Plantaginaceae	Keckiella	Keckiella cordifolia
52	Magnoliopsida	Asterales	Asteraceae	Helenium	Helenium puberulum
53	Magnoliopsida	Caryophyllales	Polygonaceae	Eriogonum	Eriogonum fasciculatum
54	Magnoliopsida	Asterales	Asteraceae	Perityle	Perityle emoryi
55	Magnoliopsida	Saxifragales	Paeoniaceae	Paeonia	Paeonia californica
56	Magnoliopsida	Ericales	Polemoniaceae	Aliciella	Aliciella latifolia
57	Liliopsida	Asparagales	Asparagaceae	Chlorogalum	Chlorogalum pomeridianu
58	Magnoliopsida	Fabales	Fabaceae	Acacia	Acacia dealbata
59	Magnoliopsida	Rosales	Rhamnaceae	Endotropis	Endotropis crocea
60	Magnoliopsida	Rosales	Rosaceae	Prunus	Prunus ilicifolia
61	Magnoliopsida	Sapindales	Sapindaceae	Aesculus	Aesculus californica
62	Magnoliopsida	Fabales	Fabaceae	Psorothamnus	Psorothamnus emoryi
63	Magnoliopsida	Solanales	Solanaceae	Lycium	Lycium californicum
64	Magnoliopsida	Brassicales	Tropaeolaceae	Tropaeolum	Tropaeolum majus
65	Magnoliopsida	Rosales	Urticaceae	Urtica	Urtica urens
66	Magnoliopsida	Fabales	Fabaceae	Spartium	Spartium junceum
67	Magnoliopsida	Fabales	Fabaceae	Acacia	Acacia baileyana
68	Magnoliopsida	Fabales	Fabaceae	Acmispon	Acmispon grandiflorus
69	Magnoliopsida	Brassicales	Cleomaceae	Cleomella	Cleomella arborea
70	Magnoliopsida	Geraniales	Geraniaceae	Erodium	Erodium texanum
71	Lycopodiopsida	Selaginellales	Selaginellaceae	Selaginella	Selaginella bigelovii
72	Magnoliopsida	Asterales	Asteraceae	Bellis	Bellis perennis
73	Magnoliopsida	Asterales	Asteraceae	Baccharis	Baccharis salicifolia
74	Magnoliopsida	Myrtales	Onagraceae	Eremothera	Eremothera boothii
75	Polypodiopsida	Ophioglossales	Ophioglossaceae	Ophioglossum	Ophioglossum californic
76	Magnoliopsida	Malpighiales	Euphorbiaceae	Croton	Croton californicus
77	Magnoliopsida	Saxifragales	Crassulaceae	Dudleya	Dudleya pulverulenta
78	Magnoliopsida	Asterales	Asteraceae	Brickellia	Brickellia californica
79	Magnoliopsida	Myrtales	Onagraceae	Chylismia	Chylismia claviformis
80	Magnoliopsida	Asterales	Asteraceae	Verbesina	Verbesina encelioides
81	Magnoliopsida	Rosales	Rosaceae	Heteromeles	Heteromeles arbutifolia
82	Magnoliopsida	Caryophyllales	Cactaceae	Opuntia	Opuntia microdasys
83	Magnoliopsida	Rosales	Rhamnaceae	Ceanothus	Ceanothus masonii
84	Magnoliopsida	Lamiales	Lamiaceae	Lamium	Lamium amplexicaule
85	Pinopsida	Pinales	Cupressaceae	Cupressus	Cupressus macrocarpa
86	Magnoliopsida	Lamiales	Lamiaceae	Marrubium	Marrubium vulgare
87	Magnoliopsida	Fagales	Betulaceae	Corylus	Corylus cornuta
88	Magnoliopsida	Piperales	Saururaceae	Anemopsis	Anemopsis californica
89	Polypodiopsida	Polypodiales	Dennstaedtiaceae	Pteridium	Pteridium aquilinum
90	Magnoliopsida	Malpighiales	Euphorbiaceae	Ricinus	Ricinus communis
91	Liliopsida	Poales	Poaceae	Poa	Poa annua
92	Magnoliopsida	Malpighiales	Euphorbiaceae	Euphorbia	Euphorbia micromera
93	Magnoliopsida	Saxifragales	Grossulariaceae	Ribes	Ribes indecorum
94	Magnoliopsida	Sapindales	Anacardiaceae	Rhus	Rhus integrifolia
95	Magnoliopsida	Saxifragales	Grossulariaceae	Ribes	Ribes aureum
96	Magnoliopsida	Sapindales	Sapindaceae	Acer	Acer macrophyllum
97	Polypodiopsida	Polypodiales	Pteridaceae	Myriopteris	Myriopteris newberryi
98	Magnoliopsida	Gentianales	Apocynaceae	Vinca	Vinca major
99	Magnoliopsida	Brassicales	Brassicaceae	Raphanus	Raphanus sativus
100	Magnoliopsida	Fagales	Fagaceae	Chrysolepis	Chrysolepis chrysophyll
101	Magnoliopsida	Asterales	Asteraceae	Ageratina	Ageratina adenophora
102	Magnoliopsida	Asterales	Asteraceae	Cirsium	Cirsium vulgare
103	Magnoliopsida	Asterales	Asteraceae	Isocoma	Isocoma menziesii
104	Magnoliopsida	Fagales	Fagaceae	Quercus	Quercus agrifolia
105	Magnoliopsida	Asterales	Asteraceae	Delairea	Delairea odorata
106	Magnoliopsida	Solanales	Solanaceae	Datura	Datura wrightii
107	Magnoliopsida	Ranunculales	Papaveraceae	Dendromecon	Dendromecon rigida
108	Magnoliopsida	Caryophyllales	Cactaceae	Cylindropunti	Cylindropuntia prolifer
109	Magnoliopsida	Asterales	Asteraceae	Venegasia	Venegasia carpesioides
110	Magnoliopsida	Rosales	Rosaceae	Fragaria	Fragaria vesca
111	Liliopsida	Commelinales	Commelinaceae	Commelina	Commelina benghalensis
112	Magnoliopsida	Caryophyllales	Cactaceae	Opuntia	Opuntia littoralis
113	Magnoliopsida	Caryophyllales	Cactaceae	Ferocactus	Ferocactus viridescens
114	Liliopsida	Arecales	Arecaceae	Phoenix	Phoenix canariensis
115	Magnoliopsida	Lamiales	Lamiaceae	Micromeria	Micromeria douglasii
116	Magnoliopsida	Ranunculales	Papaveraceae	Eschscholzia	Eschscholzia californic
117	Liliopsida	Alismatales	Araceae	Arum	Arum italicum
118	Magnoliopsida	Asterales	Asteraceae	Helminthothec	Helminthotheca echioide
119	Magnoliopsida	Saxifragales	Crassulaceae	Dudleya	Dudleya edulis
120	Magnoliopsida	Lamiales	Lamiaceae	Salvia	Salvia mellifera
121	Magnoliopsida	Asterales	Asteraceae	Corethrogyne	Corethrogyne filaginifo
122	Polypodiopsida	Polypodiales	Dryopteridaceae	Polystichum	Polystichum californicu
123	Magnoliopsida	Asterales	Asteraceae	Heterotheca	Heterotheca grandiflora
124	Polypodiopsida	Polypodiales	Polypodiaceae	Polypodium	Polypodium calirhiza
125	Liliopsida	Asparagales	Iridaceae	Iris	Iris foetidissima
126	Magnoliopsida	Rosales	Urticaceae	Urtica	Urtica dioica
127	Magnoliopsida	Rosales	Rosaceae	Adenostoma	Adenostoma fasciculatum
128	Magnoliopsida	Asterales	Asteraceae	Achillea	Achillea millefolium
129	Magnoliopsida	Sapindales	Anacardiaceae	Rhus	Rhus ovata
130	Liliopsida	Liliales	Liliaceae	Scoliopus	Scoliopus bigelovii
131	Magnoliopsida	Dipsacales	Caprifoliaceae	Symphoricarpo	Symphoricarpos albus
132	Magnoliopsida	Oxalidales	Oxalidaceae	Oxalis	Oxalis pes-caprae
133	Magnoliopsida	Solanales	Convolvulaceae	Calystegia	Calystegia macrostegia
134	Magnoliopsida	Caryophyllales	Amaranthaceae	Chenopodiastr	Chenopodiastrum murale
135	Magnoliopsida	Fabales	Fabaceae	Lupinus	Lupinus succulentus
136	Magnoliopsida	Brassicales	Brassicaceae	Lobularia	Lobularia maritima
137	Magnoliopsida	Malvales	Malvaceae	Malva	Malva parviflora
138	Magnoliopsida	Asterales	Asteraceae	Sonchus	Sonchus oleraceus
139	Liliopsida	Alismatales	Zosteraceae	Zostera	Zostera marina
140	Magnoliopsida	Sapindales	Sapindaceae	Acer	Acer negundo
141	Magnoliopsida	Solanales	Solanaceae	Nicotiana	Nicotiana glauca
142	Magnoliopsida	Brassicales	Brassicaceae	Brassica	Brassica tournefortii
143	Liliopsida	Poales	Poaceae	Muhlenbergia	Muhlenbergia microsperm
144	Magnoliopsida	Asterales	Asteraceae	Sonchus	Sonchus asper
145	Liliopsida	Poales	Poaceae	Cortaderia	Cortaderia selloana
146	Magnoliopsida	Sapindales	Anacardiaceae	Malosma	Malosma laurina
147	Magnoliopsida	Caryophyllales	Polygonaceae	Polygonum	Polygonum aviculare
148	Magnoliopsida	Boraginales	Hydrophyllaceae	Eucrypta	Eucrypta chrysanthemifo
149	Magnoliopsida	Dipsacales	Viburnaceae	Sambucus	Sambucus caerulea
150	Magnoliopsida	Saxifragales	Crassulaceae	Dudleya	Dudleya lanceolata
151	Magnoliopsida	Sapindales	Anacardiaceae	Toxicodendron	Toxicodendron diversilo
152	Magnoliopsida	Fabales	Fabaceae	Astragalus	Astragalus trichopodus
153	Magnoliopsida	Fabales	Fabaceae	Paraserianthe	Paraserianthes lophanth
154	Liliopsida	Asparagales	Asparagaceae	Asparagus	Asparagus asparagoides
155	Magnoliopsida	Malpighiales	Salicaceae	Populus	Populus fremontii
156	Magnoliopsida	Brassicales	Brassicaceae	Lepidium	Lepidium didymum
157	Liliopsida	Commelinales	Commelinaceae	Tradescantia	Tradescantia spathacea
158	Magnoliopsida	Oxalidales	Oxalidaceae	Oxalis	Oxalis corniculata
159	Magnoliopsida	Asterales	Asteraceae	Pseudognaphal	Pseudognaphalium biolet
160	Magnoliopsida	Proteales	Platanaceae	Platanus	Platanus racemosa
161	Magnoliopsida	Oxalidales	Oxalidaceae	Oxalis	Oxalis triangularis
162	Magnoliopsida	Asterales	Asteraceae	Coreopsis	Coreopsis gigantea
163	Liliopsida	Asparagales	Asparagaceae	Yucca	Yucca schidigera
164	Magnoliopsida	Solanales	Convolvulaceae	Dichondra	Dichondra micrantha
165	Magnoliopsida	Rosales	Rosaceae	Cercocarpus	Cercocarpus montanus
166	Magnoliopsida	Sapindales	Rutaceae	Cneoridium	Cneoridium dumosum
167	Magnoliopsida	Saxifragales	Crassulaceae	Dudleya	Dudleya caespitosa
168	Magnoliopsida	Brassicales	Brassicaceae	Hirschfeldia	Hirschfeldia incana
169	Polypodiopsida	Polypodiales	Polypodiaceae	Polypodium	Polypodium scouleri
170	Magnoliopsida	Caryophyllales	Amaranthaceae	Blitum	Blitum californicum
171	Magnoliopsida	Lamiales	Lamiaceae	Salvia	Salvia apiana
172	Magnoliopsida	Asterales	Asteraceae	Helianthus	Helianthus annuus
173	Magnoliopsida	Fabales	Fabaceae	Trifolium	Trifolium repens
174	Magnoliopsida	Geraniales	Geraniaceae	Geranium	Geranium dissectum
175	Magnoliopsida	Fabales	Fabaceae	Lupinus	Lupinus arizonicus
176	Magnoliopsida	Malpighiales	Euphorbiaceae	Euphorbia	Euphorbia heterophylla
177	Magnoliopsida	Malpighiales	Euphorbiaceae	Euphorbia	Euphorbia misera
178	Magnoliopsida	Boraginales	Hydrophyllaceae	Phacelia	Phacelia crenulata
179	Magnoliopsida	Gentianales	Apocynaceae	Asclepias	Asclepias curassavica
180	Magnoliopsida	Caryophyllales	Aizoaceae	Malephora	Malephora crocea
181	Magnoliopsida	Lamiales	Plantaginaceae	Mohavea	Mohavea confertiflora
182	Magnoliopsida	Geraniales	Geraniaceae	Erodium	Erodium cicutarium
183	Magnoliopsida	Boraginales	Boraginaceae	Myosotis	Myosotis latifolia
184	Magnoliopsida	Asterales	Asteraceae	Stephanomeria	Stephanomeria pauciflor
185	Magnoliopsida	Rosales	Rhamnaceae	Ceanothus	Ceanothus spinosus
186	Magnoliopsida	Myrtales	Myrtaceae	Eucalyptus	Eucalyptus globulus
187	Magnoliopsida	Caryophyllales	Polygonaceae	Eriogonum	Eriogonum parvifolium
188	Magnoliopsida	Rosales	Rhamnaceae	Ceanothus	Ceanothus megacarpus
189	Magnoliopsida	Boraginales	Namaceae	Eriodictyon	Eriodictyon crassifoliu
190	Liliopsida	Alismatales	Zosteraceae	Phyllospadix	Phyllospadix torreyi
191	Magnoliopsida	Asterales	Asteraceae	Baccharis	Baccharis sarothroides
192	Magnoliopsida	Fagales	Fagaceae	Quercus	Quercus wislizeni
193	Magnoliopsida	Boraginales	Boraginaceae	Amsinckia	Amsinckia intermedia
194	Liliopsida	Poales	Poaceae	Distichlis	Distichlis spicata
195	Magnoliopsida	Malpighiales	Euphorbiaceae	Euphorbia	Euphorbia peplus
196	Magnoliopsida	Brassicales	Brassicaceae	Cakile	Cakile maritima
197	Magnoliopsida	Solanales	Solanaceae	Nicotiana	Nicotiana obtusifolia
198	Magnoliopsida	Malpighiales	Salicaceae	Salix	Salix lasiolepis
199	Magnoliopsida	Caryophyllales	Caryophyllaceae	Polycarpon	Polycarpon tetraphyllum
200	Magnoliopsida	Malpighiales	Euphorbiaceae	Euphorbia	Euphorbia maculata
201	Liliopsida	Poales	Poaceae	Lagurus	Lagurus ovatus
202	Pinopsida	Pinales	Cupressaceae	Sequoia	Sequoia sempervirens
203	Magnoliopsida	Cucurbitales	Cucurbitaceae	Marah	Marah macrocarpa
204	Magnoliopsida	Lamiales	Scrophulariaceae	Scrophularia	Scrophularia californic
205	Magnoliopsida	Asterales	Asteraceae	Cotula	Cotula australis
206	Magnoliopsida	Malpighiales	Euphorbiaceae	Euphorbia	Euphorbia serpens
207	Magnoliopsida	Asterales	Asteraceae	Hazardia	Hazardia squarrosa
208	Magnoliopsida	Oxalidales	Oxalidaceae	Oxalis	Oxalis purpurea
209	Magnoliopsida	Sapindales	Anacardiaceae	Schinus	Schinus molle
210	Magnoliopsida	Rosales	Rosaceae	Rosa	Rosa minutifolia
211	Magnoliopsida	Caryophyllales	Amaranthaceae	Atriplex	Atriplex semibaccata
212	Magnoliopsida	Asterales	Asteraceae	Bahiopsis	Bahiopsis laciniata
213	Magnoliopsida	Cucurbitales	Cucurbitaceae	Marah	Marah fabacea
214	Magnoliopsida	Asterales	Asteraceae	Ambrosia	Ambrosia salsola
215	Magnoliopsida	Asterales	Asteraceae	Malacothrix	Malacothrix glabrata
216	Magnoliopsida	Caryophyllales	Polygonaceae	Eriogonum	Eriogonum cinereum
217	Magnoliopsida	Asterales	Asteraceae	Taraxacum	Taraxacum officinale
218	Magnoliopsida	Solanales	Convolvulaceae	Cuscuta	Cuscuta pacifica
219	Magnoliopsida	Caryophyllales	Nyctaginaceae	Abronia	Abronia umbellata
220	Liliopsida	Poales	Poaceae	Oloptum	Oloptum miliaceum
221	Magnoliopsida	Caryophyllales	Nyctaginaceae	Mirabilis	Mirabilis laevis
222	Magnoliopsida	Brassicales	Bataceae	Batis	Batis maritima
223	Magnoliopsida	Caryophyllales	Polygonaceae	Rumex	Rumex spinosus
224	Magnoliopsida	Caryophyllales	Cactaceae	Opuntia	Opuntia basilaris
225	Magnoliopsida	Caryophyllales	Cactaceae	Cylindropunti	Cylindropuntia fosbergi
226	Magnoliopsida	Ericales	Fouquieriaceae	Fouquieria	Fouquieria splendens
227	Magnoliopsida	Fagales	Fagaceae	Quercus	Quercus engelmannii
228	Magnoliopsida	Caryophyllales	Polygonaceae	Eriogonum	Eriogonum inflatum
229	Magnoliopsida	Myrtales	Myrtaceae	Eucalyptus	Eucalyptus polyanthemos
230	Polypodiopsida	Polypodiales	Pteridaceae	Pentagramma	Pentagramma triangulari
231	Magnoliopsida	Caryophyllales	Plumbaginaceae	Limonium	Limonium californicum
232	Magnoliopsida	Garryales	Garryaceae	Garrya	Garrya elliptica
233	Magnoliopsida	Fabales	Fabaceae	Parkinsonia	Parkinsonia florida
234	Magnoliopsida	Boraginales	Hydrophyllaceae	Phacelia	Phacelia minor
235	Magnoliopsida	Saxifragales	Haloragaceae	Myriophyllum	Myriophyllum aquaticum
236	Magnoliopsida	Lamiales	Lamiaceae	Salvia	Salvia spathacea
237	Magnoliopsida	Lamiales	Lamiaceae	Salvia	Salvia columbariae
238	Magnoliopsida	Caryophyllales	Aizoaceae	Tetragonia	Tetragonia tetragonoide
239	Liliopsida	Poales	Poaceae	Arundo	Arundo donax
240	Liliopsida	Poales	Poaceae	Cenchrus	Cenchrus longisetus
241	Magnoliopsida	Fabales	Fabaceae	Melilotus	Melilotus albus
242	Liliopsida	Arecales	Arecaceae	Washingtonia	Washingtonia robusta
243	Magnoliopsida	Lamiales	Plantaginaceae	Keckiella	Keckiella antirrhinoide
244	Magnoliopsida	Caryophyllales	Amaranthaceae	Salicornia	Salicornia pacifica
245	Magnoliopsida	Malvales	Malvaceae	Malacothamnus	Malacothamnus fascicula
246	Magnoliopsida	Asterales	Asteraceae	Dimorphotheca	Dimorphotheca fruticosa
247	Magnoliopsida	Caryophyllales	Nyctaginaceae	Abronia	Abronia maritima
248	Magnoliopsida	Caryophyllales	Cactaceae	Ferocactus	Ferocactus cylindraceus
249	Magnoliopsida	Lamiales	Plantaginaceae	Penstemon	Penstemon spectabilis
250	Magnoliopsida	Cucurbitales	Cucurbitaceae	Echinopepon	Echinopepon bigelovii
251	Magnoliopsida	Lamiales	Phrymaceae	Erythranthe	Erythranthe cardinalis
252	Magnoliopsida	Saxifragales	Grossulariaceae	Ribes	Ribes sanguineum
253	Liliopsida	Poales	Cyperaceae	Cyperus	Cyperus papyrus
254	Polypodiopsida	Polypodiales	Dryopteridaceae	Cyrtomium	Cyrtomium falcatum
255	Magnoliopsida	Myrtales	Onagraceae	Eulobus	Eulobus californicus
256	Magnoliopsida	Caryophyllales	Cactaceae	Cochemiea	Cochemiea dioica
257	Magnoliopsida	Malpighiales	Euphorbiaceae	Euphorbia	Euphorbia polycarpa
258	Magnoliopsida	Asterales	Asteraceae	Artemisia	Artemisia douglasiana
259	Magnoliopsida	Lamiales	Oleaceae	Olea	Olea europaea
260	Magnoliopsida	Lamiales	Plantaginaceae	Penstemon	Penstemon grinnellii
261	Liliopsida	Asparagales	Asparagaceae	Yucca	Yucca brevifolia
262	Magnoliopsida	Asterales	Asteraceae	Eriophyllum	Eriophyllum confertiflo
263	Magnoliopsida	Boraginales	Boraginaceae	Echium	Echium candicans
264	Liliopsida	Poales	Cyperaceae	Schoenoplectu	Schoenoplectus californ
265	Magnoliopsida	Boraginales	Boraginaceae	Cryptantha	Cryptantha intermedia
266	Magnoliopsida	Caryophyllales	Amaranthaceae	Atriplex	Atriplex lentiformis
267	Liliopsida	Poales	Poaceae	Leymus	Leymus condensatus
268	Magnoliopsida	Saxifragales	Grossulariaceae	Ribes	Ribes malvaceum
269	Magnoliopsida	Asterales	Asteraceae	Erigeron	Erigeron canadensis
270	Magnoliopsida	Asterales	Asteraceae	Tetradymia	Tetradymia comosa
271	Liliopsida	Poales	Poaceae	Melinis	Melinis repens
272	Magnoliopsida	Asterales	Asteraceae	Cynara	Cynara cardunculus
273	Magnoliopsida	Asterales	Asteraceae	Atrichoseris	Atrichoseris platyphyll
274	Magnoliopsida	Asterales	Asteraceae	Baccharis	Baccharis plummerae
275	Magnoliopsida	Fagales	Fagaceae	Quercus	Quercus lobata
276	Magnoliopsida	Boraginales	Boraginaceae	Johnstonella	Johnstonella angustifol
277	Magnoliopsida	Solanales	Solanaceae	Solanum	Solanum douglasii
278	Magnoliopsida	Solanales	Solanaceae	Solanum	Solanum umbelliferum
279	Polypodiopsida	Polypodiales	Blechnaceae	Woodwardia	Woodwardia fimbriata
280	Magnoliopsida	Asterales	Asteraceae	Gutierrezia	Gutierrezia californica
281	Magnoliopsida	Asterales	Asteraceae	Helianthus	Helianthus gracilentus
282	Magnoliopsida	Lamiales	Lamiaceae	Salvia	Salvia leucophylla
283	Magnoliopsida	Boraginales	Hydrophyllaceae	Phacelia	Phacelia parryi
284	Magnoliopsida	Fabales	Fabaceae	Lupinus	Lupinus hirsutissimus
285	Magnoliopsida	Rosales	Rosaceae	Rubus	Rubus ursinus
286	Magnoliopsida	Malpighiales	Salicaceae	Populus	Populus trichocarpa
287	Magnoliopsida	Asterales	Asteraceae	Centaurea	Centaurea solstitialis
288	Magnoliopsida	Lamiales	Lamiaceae	Stachys	Stachys bullata
289	Magnoliopsida	Asterales	Asteraceae	Silybum	Silybum marianum
290	Pinopsida	Pinales	Cupressaceae	Juniperus	Juniperus californica
291	Magnoliopsida	Asterales	Asteraceae	Pulicaria	Pulicaria paludosa
292	Magnoliopsida	Geraniales	Geraniaceae	Erodium	Erodium moschatum
293	Magnoliopsida	Asterales	Asteraceae	Xanthium	Xanthium strumarium
294	Magnoliopsida	Fagales	Betulaceae	Alnus	Alnus rhombifolia
295	Magnoliopsida	Caryophyllales	Aizoaceae	Carpobrotus	Carpobrotus chilensis
296	Magnoliopsida	Rosales	Moraceae	Ficus	Ficus carica
297	Magnoliopsida	Apiales	Apiaceae	Conium	Conium maculatum
298	Magnoliopsida	Malvales	Cistaceae	Crocanthemum	Crocanthemum scoparium
299	Magnoliopsida	Malvales	Cistaceae	Cistus	Cistus ladanifer
300	Magnoliopsida	Apiales	Apiaceae	Foeniculum	Foeniculum vulgare
301	Magnoliopsida	Lamiales	Plantaginaceae	Plantago	Plantago lanceolata
302	Magnoliopsida	Cucurbitales	Cucurbitaceae	Cucurbita	Cucurbita foetidissima
303	Magnoliopsida	Malvales	Cistaceae	Cistus	Cistus creticus
304	Magnoliopsida	Myrtales	Onagraceae	Epilobium	Epilobium canum
305	Magnoliopsida	Apiales	Apiaceae	Bowlesia	Bowlesia incana
306	Magnoliopsida	Lamiales	Orobanchaceae	Castilleja	Castilleja foliolosa
307	Magnoliopsida	Fagales	Fagaceae	Notholithocar	Notholithocarpus densif
308	Magnoliopsida	Fagales	Myricaceae	Morella	Morella californica
309	Magnoliopsida	Caryophyllales	Polygonaceae	Persicaria	Persicaria amphibia
310	Magnoliopsida	Caryophyllales	Cactaceae	Austrocylindr	Austrocylindropuntia su
311	Liliopsida	Poales	Poaceae	Diplachne	Diplachne fusca
312	Magnoliopsida	Caryophyllales	Caryophyllaceae	Stellaria	Stellaria media
313	Magnoliopsida	Asterales	Asteraceae	Pseudognaphal	Pseudognaphalium beneol
314	Liliopsida	Asparagales	Asparagaceae	Dipterostemon	Dipterostemon capitatus
315	Magnoliopsida	Caryophyllales	Polygonaceae	Eriogonum	Eriogonum elongatum
316	Magnoliopsida	Ericales	Ericaceae	Arctostaphylo	Arctostaphylos nummular
317	Magnoliopsida	Asterales	Asteraceae	Calendula	Calendula arvensis
318	Polypodiopsida	Polypodiales	Pteridaceae	Adiantum	Adiantum jordanii
319	Magnoliopsida	Asterales	Asteraceae	Ericameria	Ericameria arborescens
320	Pinopsida	Pinales	Araucariaceae	Araucaria	Araucaria columnaris
321	Magnoliopsida	Ericales	Ericaceae	Arctostaphylo	Arctostaphylos tomentos
322	Magnoliopsida	Ericales	Ericaceae	Arctostaphylo	Arctostaphylos hookeri
323	Magnoliopsida	Cornales	Loasaceae	Mentzelia	Mentzelia involucrata
324	Magnoliopsida	Rosales	Rhamnaceae	Ceanothus	Ceanothus thyrsiflorus
325	Magnoliopsida	Ericales	Ericaceae	Arctostaphylo	Arctostaphylos bicolor
326	Magnoliopsida	Fagales	Fagaceae	Quercus	Quercus berberidifolia
327	Magnoliopsida	Caryophyllales	Polygonaceae	Eriogonum	Eriogonum latifolium
328	Polypodiopsida	Polypodiales	Pteridaceae	Pellaea	Pellaea mucronata
329	Magnoliopsida	Rosales	Rhamnaceae	Ceanothus	Ceanothus crassifolius
330	Magnoliopsida	Gentianales	Rubiaceae	Galium	Galium angustifolium
331	Magnoliopsida	Lamiales	Phrymaceae	Diplacus	Diplacus aurantiacus
332	Magnoliopsida	Rosales	Rhamnaceae	Ceanothus	Ceanothus leucodermis
333	Magnoliopsida	Caryophyllales	Amaranthaceae	Amaranthus	Amaranthus retroflexus
334	Polypodiopsida	Polypodiales	Pteridaceae	Aspidotis	Aspidotis californica
335	Magnoliopsida	Santalales	Viscaceae	Phoradendron	Phoradendron californic
336	Magnoliopsida	Caryophyllales	Cactaceae	Cylindropunti	Cylindropuntia ganderi
337	Magnoliopsida	Fabales	Fabaceae	Medicago	Medicago arabica
338	Pinopsida	Pinales	Pinaceae	Pinus	Pinus monophylla
339	Magnoliopsida	Asterales	Asteraceae	Isocoma	Isocoma acradenia
340	Liliopsida	Poales	Poaceae	Bromus	Bromus diandrus
341	Liliopsida	Asparagales	Asparagaceae	Hooveria	Hooveria parviflora
342	Magnoliopsida	Asterales	Asteraceae	Encelia	Encelia actonii
343	Magnoliopsida	Caryophyllales	Cactaceae	Echinocereus	Echinocereus engelmanni
344	Liliopsida	Asparagales	Asparagaceae	Agave	Agave deserti
345	Liliopsida	Arecales	Arecaceae	Washingtonia	Washingtonia filifera
346	Pinopsida	Pinales	Pinaceae	Pinus	Pinus torreyana
347	Magnoliopsida	Fabales	Fabaceae	Hoffmannseggi	Hoffmannseggia microphy
348	Magnoliopsida	Asterales	Asteraceae	Pseudognaphal	Pseudognaphalium califo
349	Magnoliopsida	Fabales	Fabaceae	Dalea	Dalea mollis
350	Magnoliopsida	Santalales	Viscaceae	Phoradendron	Phoradendron leucarpum
351	Polypodiopsida	Polypodiales	Pteridaceae	Myriopteris	Myriopteris parryi
352	Magnoliopsida	Malvales	Malvaceae	Sphaeralcea	Sphaeralcea ambigua
353	Magnoliopsida	Zygophyllales	Zygophyllaceae	Fagonia	Fagonia laevis
354	Magnoliopsida	Solanales	Solanaceae	Physalis	Physalis crassifolia
355	Magnoliopsida	Gentianales	Apocynaceae	Asclepias	Asclepias albicans
356	Magnoliopsida	Piperales	Aristolochiaceae	Isotrema	Isotrema californicum
357	Magnoliopsida	Lamiales	Lamiaceae	Condea	Condea emoryi
358	Magnoliopsida	Ericales	Ericaceae	Arctostaphylo	Arctostaphylos silvicol
359	Magnoliopsida	Ericales	Ericaceae	Arbutus	Arbutus menziesii
360	Magnoliopsida	Fabales	Fabaceae	Senna	Senna artemisioides
361	Magnoliopsida	Asterales	Asteraceae	Peucephyllum	Peucephyllum schottii
362	Magnoliopsida	Asterales	Asteraceae	Pleurocoronis	Pleurocoronis pluriseta
363	Magnoliopsida	Malvales	Malvaceae	Malva	Malva multiflora
364	Liliopsida	Liliales	Melanthiaceae	Toxicoscordio	Toxicoscordion fremonti
365	Magnoliopsida	Geraniales	Geraniaceae	Geranium	Geranium molle
366	Magnoliopsida	Fabales	Fabaceae	Prosopis	Prosopis glandulosa
367	Magnoliopsida	Caryophyllales	Cactaceae	Cylindropunti	Cylindropuntia echinoca
368	Magnoliopsida	Gentianales	Rubiaceae	Galium	Galium porrigens
369	Liliopsida	Poales	Poaceae	Nassella	Nassella pulchra
370	Magnoliopsida	Ericales	Ericaceae	Arctostaphylo	Arctostaphylos crustace
371	Magnoliopsida	Rosales	Rosaceae	Chamaebatia	Chamaebatia australis
372	Magnoliopsida	Asterales	Asteraceae	Helichrysum	Helichrysum petiolare
373	Magnoliopsida	Lamiales	Phrymaceae	Diplacus	Diplacus longiflorus
374	Magnoliopsida	Asterales	Asteraceae	Erigeron	Erigeron sumatrensis
375	Polypodiopsida	Polypodiales	Pteridaceae	Pentagramma	Pentagramma glandulovis
376	Magnoliopsida	Malvales	Thymelaeaceae	Dirca	Dirca occidentalis
377	Magnoliopsida	Asterales	Asteraceae	Centaurea	Centaurea calcitrapa
378	Magnoliopsida	Asterales	Asteraceae	Lepidospartum	Lepidospartum squamatum
379	Magnoliopsida	Caryophyllales	Polygonaceae	Rumex	Rumex crispus
380	Magnoliopsida	Caryophyllales	Caryophyllaceae	Spergula	Spergula arvensis
381	Magnoliopsida	Saxifragales	Crassulaceae	Dudleya	Dudleya stolonifera
382	Magnoliopsida	Gentianales	Apocynaceae	Vinca	Vinca minor
383	Magnoliopsida	Brassicales	Brassicaceae	Brassica	Brassica rapa
384	Magnoliopsida	Lamiales	Phrymaceae	Diplacus	Diplacus puniceus
385	Magnoliopsida	Asterales	Asteraceae	Ericameria	Ericameria ericoides
386	Magnoliopsida	Lamiales	Acanthaceae	Justicia	Justicia californica
387	Magnoliopsida	Lamiales	Lamiaceae	Lepechinia	Lepechinia calycina
388	Magnoliopsida	Lamiales	Plantaginaceae	Plantago	Plantago coronopus
389	Magnoliopsida	Rosales	Rhamnaceae	Ceanothus	Ceanothus tomentosus
390	Magnoliopsida	Fagales	Fagaceae	Quercus	Quercus chrysolepis
391	Magnoliopsida	Lamiales	Lamiaceae	Trichostema	Trichostema lanatum
392	Magnoliopsida	Lamiales	Lamiaceae	Melissa	Melissa officinalis
393	Magnoliopsida	Caryophyllales	Caryophyllaceae	Silene	Silene laciniata
394	Magnoliopsida	Boraginales	Namaceae	Eriodictyon	Eriodictyon californicu
395	Magnoliopsida	Fabales	Fabaceae	Psorothamnus	Psorothamnus arborescen
396	Magnoliopsida	Dipsacales	Caprifoliaceae	Sixalix	Sixalix atropurpurea
397	Magnoliopsida	Rosales	Rhamnaceae	Ceanothus	Ceanothus cuneatus
398	Magnoliopsida	Rosales	Urticaceae	Urtica	Urtica gracilis
399	Magnoliopsida	Caryophyllales	Amaranthaceae	Atriplex	Atriplex polycarpa
400	Magnoliopsida	Rosales	Rosaceae	Drymocallis	Drymocallis glandulosa
401	Magnoliopsida	Oxalidales	Oxalidaceae	Oxalis	Oxalis oregana
402	Magnoliopsida	Caryophyllales	Montiaceae	Calandrinia	Calandrinia menziesii
403	Pinopsida	Pinales	Pinaceae	Pinus	Pinus halepensis
404	Magnoliopsida	Fabales	Fabaceae	Calliandra	Calliandra eriophylla
405	Magnoliopsida	Dipsacales	Viburnaceae	Viburnum	Viburnum tinus
406	Magnoliopsida	Asterales	Asteraceae	Ericameria	Ericameria pinifolia
407	Magnoliopsida	Caryophyllales	Tamaricaceae	Tamarix	Tamarix aphylla
408	Liliopsida	Asparagales	Asparagaceae	Agave	Agave shawii
409	Liliopsida	Poales	Cyperaceae	Cyperus	Cyperus alternifolius
410	Magnoliopsida	Brassicales	Brassicaceae	Erysimum	Erysimum ammophilum
411	Magnoliopsida	Gentianales	Rubiaceae	Galium	Galium nuttallii
412	Magnoliopsida	Rosales	Rosaceae	Potentilla	Potentilla indica
413	Liliopsida	Asparagales	Amaryllidaceae	Amaryllis	Amaryllis belladonna
414	Magnoliopsida	Rosales	Rosaceae	Prunus	Prunus cerasifera
415	Magnoliopsida	Ericales	Ericaceae	Arctostaphylo	Arctostaphylos glandulo
416	Magnoliopsida	Asterales	Asteraceae	Centaurea	Centaurea melitensis
417	Liliopsida	Asparagales	Asparagaceae	Nolina	Nolina cismontana
418	Magnoliopsida	Fabales	Fabaceae	Genista	Genista monspessulana
419	Magnoliopsida	Asterales	Asteraceae	Heterotheca	Heterotheca sessiliflor
420	Liliopsida	Alismatales	Araceae	Zantedeschia	Zantedeschia aethiopica
421	Polypodiopsida	Polypodiales	Dryopteridaceae	Polystichum	Polystichum munitum
422	Magnoliopsida	Caryophyllales	Aizoaceae	Mesembryanthe	Mesembryanthemum nodifl
423	Magnoliopsida	Brassicales	Brassicaceae	Sinapis	Sinapis arvensis
424	Magnoliopsida	Fabales	Fabaceae	Acacia	Acacia longifolia
425	Magnoliopsida	Caryophyllales	Aizoaceae	Carpobrotus	Carpobrotus edulis
426	Magnoliopsida	Boraginales	Boraginaceae	Adelinia	Adelinia grandis
427	Magnoliopsida	Boraginales	Hydrophyllaceae	Pholistoma	Pholistoma auritum
428	Magnoliopsida	Caryophyllales	Polygonaceae	Persicaria	Persicaria capitata
429	Magnoliopsida	Lamiales	Plantaginaceae	Plantago	Plantago major
430	Magnoliopsida	Gentianales	Apocynaceae	Nerium	Nerium oleander
431	Magnoliopsida	Asterales	Asteraceae	Jaumea	Jaumea carnosa
432	Magnoliopsida	Asterales	Asteraceae	Arctotheca	Arctotheca prostrata
433	Magnoliopsida	Asterales	Asteraceae	Chaenactis	Chaenactis fremontii
434	Magnoliopsida	Saxifragales	Saxifragaceae	Micranthes	Micranthes californica
435	Magnoliopsida	Malpighiales	Salicaceae	Salix	Salix laevigata
436	Magnoliopsida	Ericales	Primulaceae	Lysimachia	Lysimachia arvensis
437	Magnoliopsida	Malpighiales	Passifloraceae	Passiflora	Passiflora caerulea
438	Pinopsida	Pinales	Pinaceae	Pinus	Pinus attenuata
439	Liliopsida	Asparagales	Amaryllidaceae	Narcissus	Narcissus tazetta
440	Magnoliopsida	Lamiales	Orobanchaceae	Kopsiopsis	Kopsiopsis strobilacea
441	Magnoliopsida	Malpighiales	Salicaceae	Salix	Salix gooddingii
442	Magnoliopsida	Fabales	Fabaceae	Lupinus	Lupinus microcarpus
443	Magnoliopsida	Asterales	Asteraceae	Eriophyllum	Eriophyllum staechadifo
444	Magnoliopsida	Apiales	Apiaceae	Sanicula	Sanicula crassicaulis
445	Magnoliopsida	Malvales	Malvaceae	Sidalcea	Sidalcea malviflora
446	Magnoliopsida	Fagales	Fagaceae	Quercus	Quercus durata
447	Magnoliopsida	Ericales	Ericaceae	Vaccinium	Vaccinium ovatum
448	Magnoliopsida	Malpighiales	Euphorbiaceae	Euphorbia	Euphorbia oblongata
449	Magnoliopsida	Asterales	Asteraceae	Stephanomeria	Stephanomeria cichoriac
450	Liliopsida	Asparagales	Iridaceae	Iris	Iris germanica
451	Magnoliopsida	Ranunculales	Berberidaceae	Vancouveria	Vancouveria planipetala
452	Magnoliopsida	Ericales	Primulaceae	Dodecatheon	Dodecatheon clevelandii
453	Magnoliopsida	Asterales	Asteraceae	Cichorium	Cichorium intybus
454	Magnoliopsida	Brassicales	Brassicaceae	Raphanus	Raphanus raphanistrum
455	Magnoliopsida	Fabales	Polygalaceae	Rhinotropis	Rhinotropis cornuta
456	Magnoliopsida	Asterales	Asteraceae	Gutierrezia	Gutierrezia sarothrae
457	Magnoliopsida	Gentianales	Rubiaceae	Coprosma	Coprosma repens
458	Magnoliopsida	Caryophyllales	Polygonaceae	Eriogonum	Eriogonum giganteum
459	Magnoliopsida	Lamiales	Lamiaceae	Lamium	Lamium purpureum
460	Magnoliopsida	Ericales	Ericaceae	Arctostaphylo	Arctostaphylos auricula
461	Magnoliopsida	Lamiales	Orobanchaceae	Castilleja	Castilleja affinis
462	Magnoliopsida	Ericales	Ericaceae	Arctostaphylo	Arctostaphylos manzanit
463	Magnoliopsida	Caryophyllales	Frankeniaceae	Frankenia	Frankenia salina
464	Magnoliopsida	Brassicales	Brassicaceae	Descurainia	Descurainia pinnata
465	Magnoliopsida	Dipsacales	Caprifoliaceae	Centranthus	Centranthus ruber
466	Magnoliopsida	Ranunculales	Papaveraceae	Romneya	Romneya trichocalyx
467	Pinopsida	Pinales	Pinaceae	Pseudotsuga	Pseudotsuga menziesii
468	Magnoliopsida	Fabales	Fabaceae	Pickeringia	Pickeringia montana
469	Liliopsida	Asparagales	Amaryllidaceae	Narcissus	Narcissus papyraceus
470	Magnoliopsida	Lamiales	Plantaginaceae	Veronica	Veronica persica
471	Magnoliopsida	Apiales	Araliaceae	Hedera	Hedera helix
472	Magnoliopsida	Fabales	Fabaceae	Lathyrus	Lathyrus vestitus
473	Magnoliopsida	Myrtales	Onagraceae	Camissoniopsi	Camissoniopsis cheirant
474	Pinopsida	Pinales	Pinaceae	Pinus	Pinus radiata
475	Liliopsida	Poales	Poaceae	Muhlenbergia	Muhlenbergia rigens
476	Magnoliopsida	Malpighiales	Euphorbiaceae	Acalypha	Acalypha californica
477	Magnoliopsida	Fabales	Fabaceae	Medicago	Medicago polymorpha
478	Pinopsida	Pinales	Pinaceae	Pseudotsuga	Pseudotsuga macrocarpa
479	Magnoliopsida	Asterales	Asteraceae	Hypochaeris	Hypochaeris radicata
480	Magnoliopsida	Malpighiales	Euphorbiaceae	Ditaxis	Ditaxis lanceolata
481	Magnoliopsida	Malpighiales	Euphorbiaceae	Euphorbia	Euphorbia setiloba
482	Magnoliopsida	Malvales	Malvaceae	Hibiscus	Hibiscus denudatus
483	Magnoliopsida	Asterales	Asteraceae	Monoptilon	Monoptilon bellioides
484	Magnoliopsida	Saxifragales	Grossulariaceae	Ribes	Ribes californicum
485	Magnoliopsida	Dipsacales	Caprifoliaceae	Lonicera	Lonicera subspicata
486	Magnoliopsida	Geraniales	Geraniaceae	Erodium	Erodium botrys
487	Magnoliopsida	Malpighiales	Violaceae	Viola	Viola lobata
488	Magnoliopsida	Asterales	Asteraceae	Pseudognaphal	Pseudognaphalium microc
489	Magnoliopsida	Solanales	Convolvulaceae	Dichondra	Dichondra occidentalis
490	Liliopsida	Poales	Cyperaceae	Carex	Carex spissa
491	Magnoliopsida	Fabales	Fabaceae	Robinia	Robinia pseudoacacia
492	Magnoliopsida	Cucurbitales	Datiscaceae	Datisca	Datisca glomerata
493	Magnoliopsida	Caryophyllales	Amaranthaceae	Extriplex	Extriplex californica
494	Magnoliopsida	Asterales	Asteraceae	Heterotheca	Heterotheca fastigiata
495	Magnoliopsida	Ranunculales	Ranunculaceae	Delphinium	Delphinium cardinale
496	Magnoliopsida	Fabales	Fabaceae	Lupinus	Lupinus bicolor
497	Magnoliopsida	Gentianales	Apocynaceae	Asclepias	Asclepias subulata
498	Magnoliopsida	Caryophyllales	Portulacaceae	Portulaca	Portulaca oleracea
499	Liliopsida	Asparagales	Orchidaceae	Epipactis	Epipactis helleborine
500	Magnoliopsida	Oxalidales	Oxalidaceae	Oxalis	Oxalis californica
501	Magnoliopsida	Ranunculales	Papaveraceae	Eschscholzia	Eschscholzia minutiflor
502	Magnoliopsida	Asterales	Asteraceae	Baileya	Baileya multiradiata
503	Magnoliopsida	Saxifragales	Crassulaceae	Crassula	Crassula connata
504	Magnoliopsida	Boraginales	Hydrophyllaceae	Phacelia	Phacelia ramosissima
505	Magnoliopsida	Santalales	Viscaceae	Arceuthobium	Arceuthobium campylopod
506	Magnoliopsida	Geraniales	Geraniaceae	Geranium	Geranium robertianum
507	Magnoliopsida	Rosales	Rosaceae	Prunus	Prunus fremontii
508	Magnoliopsida	Caryophyllales	Cactaceae	Cylindropunti	Cylindropuntia ramosiss
509	Magnoliopsida	Asterales	Asteraceae	Ambrosia	Ambrosia psilostachya
510	Magnoliopsida	Caryophyllales	Cactaceae	Opuntia	Opuntia ficus-indica
511	Magnoliopsida	Lamiales	Plantaginaceae	Digitalis	Digitalis purpurea
512	Magnoliopsida	Caryophyllales	Aizoaceae	Mesembryanthe	Mesembryanthemum crysta
513	Magnoliopsida	Saxifragales	Grossulariaceae	Ribes	Ribes quercetorum
514	Magnoliopsida	Fabales	Fabaceae	Senegalia	Senegalia greggii
515	Magnoliopsida	Solanales	Solanaceae	Solanum	Solanum americanum
516	Liliopsida	Alismatales	Zosteraceae	Phyllospadix	Phyllospadix scouleri
517	Magnoliopsida	Brassicales	Brassicaceae	Brassica	Brassica nigra
518	Magnoliopsida	Caryophyllales	Nyctaginaceae	Allionia	Allionia incarnata
519	Magnoliopsida	Solanales	Solanaceae	Solanum	Solanum parishii
520	Magnoliopsida	Boraginales	Hydrophyllaceae	Phacelia	Phacelia distans
521	Magnoliopsida	Boraginales	Boraginaceae	Amsinckia	Amsinckia menziesii
522	Magnoliopsida	Malpighiales	Euphorbiaceae	Euphorbia	Euphorbia melanadenia
523	Magnoliopsida	Caryophyllales	Amaranthaceae	Suaeda	Suaeda esteroa
524	Magnoliopsida	Solanales	Solanaceae	Solanum	Solanum lycopersicum
525	Magnoliopsida	Solanales	Solanaceae	Lycium	Lycium andersonii
526	Magnoliopsida	Ranunculales	Papaveraceae	Eschscholzia	Eschscholzia parishii
527	Liliopsida	Asparagales	Amaryllidaceae	Leucojum	Leucojum aestivum
528	Liliopsida	Poales	Cyperaceae	Cyperus	Cyperus eragrostis
529	Magnoliopsida	Apiales	Apiaceae	Eryngium	Eryngium aristulatum
530	Magnoliopsida	Caryophyllales	Caryophyllaceae	Spergularia	Spergularia macrotheca
531	Magnoliopsida	Caryophyllales	Amaranthaceae	Atriplex	Atriplex watsonii
532	Magnoliopsida	Zygophyllales	Krameriaceae	Krameria	Krameria grayi
533	Liliopsida	Poales	Poaceae	Distichlis	Distichlis littoralis
534	Magnoliopsida	Caryophyllales	Polygonaceae	Pterostegia	Pterostegia drymarioide
535	Magnoliopsida	Caryophyllales	Simmondsiaceae	Simmondsia	Simmondsia chinensis
536	Magnoliopsida	Apiales	Apiaceae	Apium	Apium graveolens
537	Magnoliopsida	Caryophyllales	Tamaricaceae	Tamarix	Tamarix ramosissima
538	Magnoliopsida	Asterales	Asteraceae	Hieracium	Hieracium albiflorum
539	Magnoliopsida	Asterales	Asteraceae	Trichoptilium	Trichoptilium incisum
540	Magnoliopsida	Asterales	Asteraceae	Symphyotrichu	Symphyotrichum chilense
541	Magnoliopsida	Malpighiales	Salicaceae	Salix	Salix lucida
542	Magnoliopsida	Asterales	Asteraceae	Gazania	Gazania linearis
543	Magnoliopsida	Asterales	Asteraceae	Psathyrotes	Psathyrotes ramosissima
544	Magnoliopsida	Myrtales	Onagraceae	Epilobium	Epilobium ciliatum
545	Magnoliopsida	Asterales	Asteraceae	Senecio	Senecio vulgaris
546	Magnoliopsida	Dipsacales	Caprifoliaceae	Lonicera	Lonicera involucrata
547	Magnoliopsida	Lamiales	Plantaginaceae	Plantago	Plantago ovata
548	Magnoliopsida	Asterales	Asteraceae	Carduus	Carduus pycnocephalus
549	Liliopsida	Asparagales	Iridaceae	Iris	Iris douglasiana
550	Liliopsida	Poales	Juncaceae	Juncus	Juncus patens
551	Magnoliopsida	Fabales	Fabaceae	Cytisus	Cytisus scoparius
552	Magnoliopsida	Rosales	Rosaceae	Rubus	Rubus parviflorus
553	Magnoliopsida	Myrtales	Onagraceae	Chylismia	Chylismia cardiophylla
554	Magnoliopsida	Gentianales	Rubiaceae	Galium	Galium aparine
555	Liliopsida	Poales	Typhaceae	Typha	Typha latifolia
556	Magnoliopsida	Ericales	Ericaceae	Arctostaphylo	Arctostaphylos pajaroen
557	Magnoliopsida	Asterales	Asteraceae	Bahiopsis	Bahiopsis parishii
558	Magnoliopsida	Asterales	Asteraceae	Calendula	Calendula officinalis
559	Magnoliopsida	Caryophyllales	Montiaceae	Calyptridium	Calyptridium monandrum
560	Magnoliopsida	Rosales	Rosaceae	Rhaphiolepis	Rhaphiolepis loquata
561	Magnoliopsida	Boraginales	Hydrophyllaceae	Pholistoma	Pholistoma membranaceum
562	Polypodiopsida	Polypodiales	Pteridaceae	Myriopteris	Myriopteris covillei
563	Magnoliopsida	Cornales	Loasaceae	Petalonyx	Petalonyx thurberi
564	Magnoliopsida	Saxifragales	Crassulaceae	Dudleya	Dudleya saxosa
565	Magnoliopsida	Myrtales	Myrtaceae	Leptospermum	Leptospermum laevigatum
566	Polypodiopsida	Equisetales	Equisetaceae	Equisetum	Equisetum hyemale
567	Magnoliopsida	Brassicales	Brassicaceae	Cardamine	Cardamine hirsuta
568	Magnoliopsida	Dipsacales	Caprifoliaceae	Lonicera	Lonicera hispidula
569	Polypodiopsida	Polypodiales	Pteridaceae	Adiantum	Adiantum capillus-vener
570	Magnoliopsida	Fabales	Fabaceae	Lupinus	Lupinus concinnus
571	Liliopsida	Asparagales	Asparagaceae	Agave	Agave americana
572	Magnoliopsida	Rosales	Rosaceae	Pyracantha	Pyracantha koidzumii
573	Magnoliopsida	Malvales	Malvaceae	Alcea	Alcea rosea
574	Magnoliopsida	Lamiales	Oleaceae	Ligustrum	Ligustrum lucidum
575	Magnoliopsida	Garryales	Garryaceae	Garrya	Garrya fremontii
576	Magnoliopsida	Lamiales	Acanthaceae	Acanthus	Acanthus mollis
577	Magnoliopsida	Solanales	Solanaceae	Solanum	Solanum nigrum
578	Magnoliopsida	Asterales	Asteraceae	Chaenactis	Chaenactis artemisiifol
579	Magnoliopsida	Fagales	Fagaceae	Quercus	Quercus kelloggii
580	Magnoliopsida	Malvales	Malvaceae	Gossypium	Gossypium hirsutum
581	Magnoliopsida	Saxifragales	Crassulaceae	Dudleya	Dudleya cymosa
582	Magnoliopsida	Fabales	Fabaceae	Melilotus	Melilotus indicus
583	Lycopodiopsida	Selaginellales	Selaginellaceae	Selaginella	Selaginella hansenii
584	Liliopsida	Liliales	Smilacaceae	Smilax	Smilax californica
585	Liliopsida	Liliales	Melanthiaceae	Trillium	Trillium ovatum
586	Magnoliopsida	Rosales	Rhamnaceae	Adolphia	Adolphia californica
587	Liliopsida	Poales	Cyperaceae	Schoenoplectu	Schoenoplectus acutus
588	Magnoliopsida	Rosales	Rosaceae	Holodiscus	Holodiscus discolor
589	Magnoliopsida	Saxifragales	Crassulaceae	Crassula	Crassula ovata
590	Liliopsida	Asparagales	Asparagaceae	Asparagus	Asparagus aethiopicus
591	Magnoliopsida	Lamiales	Orobanchaceae	Pedicularis	Pedicularis densiflora
592	Magnoliopsida	Fabales	Fabaceae	Lupinus	Lupinus arboreus
593	Magnoliopsida	Apiales	Apiaceae	Tauschia	Tauschia arguta
594	Pinopsida	Pinales	Cupressaceae	Cupressus	Cupressus sargentii
595	Magnoliopsida	Asterales	Asteraceae	Artemisia	Artemisia palmeri
596	Magnoliopsida	Ericales	Ericaceae	Comarostaphyl	Comarostaphylis diversi
597	Magnoliopsida	Saxifragales	Saxifragaceae	Heuchera	Heuchera micrantha
598	Magnoliopsida	Fabales	Fabaceae	Ulex	Ulex europaeus
599	Magnoliopsida	Solanales	Solanaceae	Datura	Datura discolor
600	Liliopsida	Poales	Poaceae	Schismus	Schismus barbatus
601	Magnoliopsida	Apiales	Apiaceae	Lomatium	Lomatium dasycarpum
602	Magnoliopsida	Rosales	Rosaceae	Rosa	Rosa gymnocarpa
603	Magnoliopsida	Brassicales	Brassicaceae	Lepidium	Lepidium nitidum
604	Magnoliopsida	Asterales	Asteraceae	Rafinesquia	Rafinesquia neomexicana
605	Magnoliopsida	Malvales	Malvaceae	Malva	Malva maritima
606	Magnoliopsida	Asterales	Asteraceae	Deinandra	Deinandra paniculata
607	Magnoliopsida	Asterales	Asteraceae	Grindelia	Grindelia hirsutula
608	Magnoliopsida	Malpighiales	Violaceae	Viola	Viola pedunculata
609	Magnoliopsida	Caryophyllales	Cactaceae	Bergerocactus	Bergerocactus emoryi
610	Magnoliopsida	Asterales	Asteraceae	Deinandra	Deinandra conjugens
611	Magnoliopsida	Boraginales	Hydrophyllaceae	Emmenanthe	Emmenanthe penduliflora
612	Magnoliopsida	Ranunculales	Papaveraceae	Eschscholzia	Eschscholzia papastilli
613	Magnoliopsida	Asterales	Asteraceae	Coreopsis	Coreopsis maritima
614	Magnoliopsida	Myrtales	Onagraceae	Camissoniopsi	Camissoniopsis pallida
615	Liliopsida	Poales	Poaceae	Cortaderia	Cortaderia jubata
616	Liliopsida	Poales	Juncaceae	Juncus	Juncus balticus
617	Liliopsida	Asparagales	Asphodelaceae	Aloe	Aloe arborescens
618	Magnoliopsida	Fabales	Fabaceae	Acacia	Acacia melanoxylon
619	Magnoliopsida	Brassicales	Brassicaceae	Carrichtera	Carrichtera annua
620	Magnoliopsida	Dipsacales	Viburnaceae	Sambucus	Sambucus racemosa
621	Magnoliopsida	Fabales	Fabaceae	Lupinus	Lupinus truncatus
622	Magnoliopsida	Gentianales	Apocynaceae	Funastrum	Funastrum cynanchoides
623	Magnoliopsida	Solanales	Convolvulaceae	Cuscuta	Cuscuta californica
624	Liliopsida	Asparagales	Iridaceae	Chasmanthe	Chasmanthe floribunda
625	Liliopsida	Liliales	Melanthiaceae	Trillium	Trillium chloropetalum
626	Pinopsida	Pinales	Pinaceae	Pinus	Pinus sabiniana
627	Magnoliopsida	Piperales	Aristolochiaceae	Asarum	Asarum caudatum
628	Magnoliopsida	Rosales	Rhamnaceae	Ceanothus	Ceanothus papillosus
629	Liliopsida	Poales	Poaceae	Polypogon	Polypogon monspeliensis
630	Magnoliopsida	Ericales	Polemoniaceae	Gilia	Gilia capitata
631	Magnoliopsida	Gentianales	Rubiaceae	Galium	Galium andrewsii
632	Magnoliopsida	Fabales	Fabaceae	Senna	Senna didymobotrya
633	Magnoliopsida	Ericales	Ericaceae	Arctostaphylo	Arctostaphylos anderson
634	Magnoliopsida	Brassicales	Brassicaceae	Erysimum	Erysimum capitatum
635	Magnoliopsida	Saxifragales	Crassulaceae	Dudleya	Dudleya verityi
636	Magnoliopsida	Saxifragales	Crassulaceae	Dudleya	Dudleya abramsii
637	Magnoliopsida	Caryophyllales	Amaranthaceae	Arthroceras	Arthroceras subterminal
638	Magnoliopsida	Saxifragales	Crassulaceae	Dudleya	Dudleya blochmaniae
639	Magnoliopsida	Apiales	Apiaceae	Oenanthe	Oenanthe sarmentosa
640	Magnoliopsida	Fabales	Fabaceae	Astragalus	Astragalus didymocarpus
641	Magnoliopsida	Lamiales	Plantaginaceae	Plantago	Plantago erecta
642	Magnoliopsida	Solanales	Solanaceae	Datura	Datura stramonium
643	Magnoliopsida	Brassicales	Brassicaceae	Dithyrea	Dithyrea californica
644	Magnoliopsida	Asterales	Asteraceae	Lactuca	Lactuca serriola
645	Magnoliopsida	Apiales	Araliaceae	Hydrocotyle	Hydrocotyle moschata
646	Magnoliopsida	Ericales	Ericaceae	Arctostaphylo	Arctostaphylos imbricat
647	Magnoliopsida	Ericales	Polemoniaceae	Linanthus	Linanthus californicus
648	Magnoliopsida	Boraginales	Hydrophyllaceae	Phacelia	Phacelia campanularia
649	Lycopodiopsida	Selaginellales	Selaginellaceae	Selaginella	Selaginella cinerascens
650	Magnoliopsida	Caryophyllales	Plumbaginaceae	Limonium	Limonium ramosissimum
651	Magnoliopsida	Saxifragales	Crassulaceae	Dudleya	Dudleya farinosa
652	Liliopsida	Liliales	Liliaceae	Fritillaria	Fritillaria biflora
653	Magnoliopsida	Cucurbitales	Cucurbitaceae	Marah	Marah oregana
654	Magnoliopsida	Ranunculales	Papaveraceae	Romneya	Romneya coulteri
655	Magnoliopsida	Apiales	Araliaceae	Hedera	Hedera algeriensis
656	Magnoliopsida	Ericales	Ericaceae	Arctostaphylo	Arctostaphylos pallida
657	Magnoliopsida	Malvales	Malvaceae	Eremalche	Eremalche rotundifolia
658	Magnoliopsida	Saxifragales	Crassulaceae	Sedum	Sedum spathulifolium
659	Liliopsida	Poales	Poaceae	Elymus	Elymus glaucus
660	Magnoliopsida	Ericales	Ericaceae	Arctostaphylo	Arctostaphylos uva-ursi
661	Magnoliopsida	Caryophyllales	Polygonaceae	Muehlenbeckia	Muehlenbeckia complexa
662	Magnoliopsida	Malvales	Malvaceae	Malva	Malva assurgentiflora
663	Magnoliopsida	Asterales	Asteraceae	Erigeron	Erigeron karvinskianus
664	Magnoliopsida	Ranunculales	Papaveraceae	Ehrendorferia	Ehrendorferia ochroleuc
665	Magnoliopsida	Lamiales	Scrophulariaceae	Verbascum	Verbascum blattaria
666	Magnoliopsida	Malvales	Cistaceae	Cistus	Cistus purpureus
667	Pinopsida	Pinales	Cupressaceae	Calocedrus	Calocedrus decurrens
668	Liliopsida	Poales	Juncaceae	Juncus	Juncus xiphioides
669	Magnoliopsida	Apiales	Apiaceae	Lomatium	Lomatium lucidum
670	Magnoliopsida	Asterales	Asteraceae	Senecio	Senecio angustifolius
671	Magnoliopsida	Caryophyllales	Caryophyllaceae	Cardionema	Cardionema ramosissima
672	Magnoliopsida	Geraniales	Geraniaceae	Pelargonium	Pelargonium cordifolium
673	Liliopsida	Poales	Poaceae	Ehrharta	Ehrharta erecta
674	Magnoliopsida	Asterales	Asteraceae	Stephanomeria	Stephanomeria diegensis
675	Magnoliopsida	Apiales	Apiaceae	Heracleum	Heracleum sphondylium
676	Magnoliopsida	Caryophyllales	Amaranthaceae	Salsola	Salsola soda
677	Magnoliopsida	Caryophyllales	Cactaceae	Cochemiea	Cochemiea tetrancistra
678	Magnoliopsida	Asterales	Asteraceae	Cotula	Cotula coronopifolia
679	Liliopsida	Poales	Poaceae	Setaria	Setaria parviflora
680	Magnoliopsida	Fabales	Fabaceae	Dalea	Dalea mollissima
681	Magnoliopsida	Fabales	Fabaceae	Prosopis	Prosopis pubescens
682	Magnoliopsida	Asterales	Asteraceae	Artemisia	Artemisia pycnocephala
683	Magnoliopsida	Asterales	Asteraceae	Senecio	Senecio elegans
684	Magnoliopsida	Asterales	Asteraceae	Ambrosia	Ambrosia chamissonis
685	Liliopsida	Liliales	Liliaceae	Fritillaria	Fritillaria affinis
686	Magnoliopsida	Ericales	Polemoniaceae	Linanthus	Linanthus dianthiflorus
687	Liliopsida	Asparagales	Iridaceae	Chasmanthe	Chasmanthe bicolor
688	Magnoliopsida	Rosales	Rosaceae	Fragaria	Fragaria chiloensis
689	Magnoliopsida	Apiales	Apiaceae	Sanicula	Sanicula arctopoides
690	Magnoliopsida	Rosales	Urticaceae	Parietaria	Parietaria hespera
691	Magnoliopsida	Gentianales	Apocynaceae	Araujia	Araujia sericifera
692	Magnoliopsida	Lamiales	Orobanchaceae	Castilleja	Castilleja latifolia
693	Magnoliopsida	Solanales	Convolvulaceae	Calystegia	Calystegia purpurata
694	Magnoliopsida	Asterales	Asteraceae	Tanacetum	Tanacetum bipinnatum
695	Magnoliopsida	Fagales	Fagaceae	Quercus	Quercus douglasii
696	Liliopsida	Poales	Poaceae	Bromus	Bromus tectorum
697	Magnoliopsida	Ericales	Ericaceae	Arctostaphylo	Arctostaphylos viscida
698	Magnoliopsida	Dipsacales	Caprifoliaceae	Dipsacus	Dipsacus sativus
699	Magnoliopsida	Lamiales	Plantaginaceae	Kickxia	Kickxia spuria
700	Magnoliopsida	Asterales	Asteraceae	Chaenactis	Chaenactis stevioides
701	Magnoliopsida	Lamiales	Verbenaceae	Lantana	Lantana montevidensis
702	Liliopsida	Poales	Poaceae	Festuca	Festuca californica
703	Liliopsida	Poales	Poaceae	Bromus	Bromus rubens
704	Magnoliopsida	Brassicales	Brassicaceae	Athysanus	Athysanus pusillus
705	Magnoliopsida	Ericales	Polemoniaceae	Phlox	Phlox gracilis
706	Magnoliopsida	Fabales	Fabaceae	Astragalus	Astragalus lentiginosus
707	Liliopsida	Liliales	Melanthiaceae	Trillium	Trillium angustipetalum
708	Magnoliopsida	Asterales	Asteraceae	Logfia	Logfia depressa
709	Magnoliopsida	Asterales	Asteraceae	Erigeron	Erigeron glaucus
710	Liliopsida	Poales	Poaceae	Taeniatherum	Taeniatherum caput-medu
711	Magnoliopsida	Caryophyllales	Montiaceae	Lewisia	Lewisia rediviva
712	Liliopsida	Poales	Poaceae	Cynosurus	Cynosurus echinatus
713	Liliopsida	Commelinales	Pontederiaceae	Pontederia	Pontederia crassipes
714	Magnoliopsida	Lamiales	Phrymaceae	Erythranthe	Erythranthe guttata
715	Magnoliopsida	Boraginales	Namaceae	Eriodictyon	Eriodictyon trichocalyx
716	Magnoliopsida	Fabales	Fabaceae	Acacia	Acacia cyclops
717	Magnoliopsida	Ericales	Primulaceae	Dodecatheon	Dodecatheon hendersonii
718	Liliopsida	Asparagales	Asparagaceae	Maianthemum	Maianthemum racemosum
719	Magnoliopsida	Gentianales	Apocynaceae	Funastrum	Funastrum hirtellum
720	Magnoliopsida	Dipsacales	Caprifoliaceae	Lonicera	Lonicera japonica
721	Liliopsida	Poales	Juncaceae	Juncus	Juncus effusus
722	Magnoliopsida	Rosales	Rosaceae	Physocarpus	Physocarpus capitatus
723	Magnoliopsida	Asterales	Asteraceae	Blennosperma	Blennosperma nanum
724	Magnoliopsida	Malvales	Malvaceae	Malva	Malva sylvestris
725	Magnoliopsida	Asterales	Asteraceae	Trixis	Trixis californica
726	Liliopsida	Asparagales	Orchidaceae	Goodyera	Goodyera oblongifolia
727	Magnoliopsida	Boraginales	Ehretiaceae	Tiquilia	Tiquilia palmeri
728	Magnoliopsida	Lamiales	Plantaginaceae	Sairocarpus	Sairocarpus nuttallianu
729	Magnoliopsida	Asterales	Asteraceae	Bidens	Bidens laevis
730	Magnoliopsida	Ericales	Polemoniaceae	Leptosiphon	Leptosiphon liniflorus
731	Magnoliopsida	Fabales	Fabaceae	Astragalus	Astragalus aridus
732	Magnoliopsida	Malvales	Malvaceae	Eremalche	Eremalche exilis
733	Magnoliopsida	Ranunculales	Berberidaceae	Mahonia	Mahonia aquifolium
734	Magnoliopsida	Sapindales	Anacardiaceae	Searsia	Searsia lancea
735	Magnoliopsida	Ericales	Ericaceae	Arctostaphylo	Arctostaphylos luciana
736	Polypodiopsida	Polypodiales	Dryopteridaceae	Dryopteris	Dryopteris expansa
737	Magnoliopsida	Brassicales	Brassicaceae	Erysimum	Erysimum franciscanum
738	Pinopsida	Pinales	Pinaceae	Pinus	Pinus contorta
739	Magnoliopsida	Geraniales	Geraniaceae	Erodium	Erodium malacoides
740	Magnoliopsida	Apiales	Apiaceae	Lomatium	Lomatium caruifolium
741	Magnoliopsida	Asterales	Asteraceae	Dimorphotheca	Dimorphotheca sinuata
742	Magnoliopsida	Boraginales	Hydrophyllaceae	Phacelia	Phacelia imbricata
743	Magnoliopsida	Fabales	Fabaceae	Vachellia	Vachellia farnesiana
744	Magnoliopsida	Fabales	Fabaceae	Acmispon	Acmispon strigosus
745	Magnoliopsida	Apiales	Apiaceae	Sanicula	Sanicula bipinnatifida
746	Magnoliopsida	Ranunculales	Berberidaceae	Nandina	Nandina domestica
747	Magnoliopsida	Rosales	Urticaceae	Hesperocnide	Hesperocnide tenella
748	Magnoliopsida	Saxifragales	Crassulaceae	Crassula	Crassula tillaea
749	Magnoliopsida	Saxifragales	Grossulariaceae	Ribes	Ribes menziesii
750	Liliopsida	Asparagales	Asphodelaceae	Kniphofia	Kniphofia uvaria
751	Magnoliopsida	Brassicales	Brassicaceae	Streptanthus	Streptanthus lasiophyll
752	Liliopsida	Asparagales	Asparagaceae	Nolina	Nolina interrata
753	Magnoliopsida	Lamiales	Lamiaceae	Monardella	Monardella villosa
754	Magnoliopsida	Brassicales	Resedaceae	Oligomeris	Oligomeris linifolia
755	Magnoliopsida	Caryophyllales	Caryophyllaceae	Spergularia	Spergularia rubra
756	Magnoliopsida	Malpighiales	Linaceae	Linum	Linum bienne
757	Magnoliopsida	Ranunculales	Ranunculaceae	Ranunculus	Ranunculus muricatus
758	Magnoliopsida	Lamiales	Verbenaceae	Verbena	Verbena officinalis
759	Liliopsida	Asparagales	Iridaceae	Sisyrinchium	Sisyrinchium bellum
760	Magnoliopsida	Fabales	Fabaceae	Acmispon	Acmispon argophyllus
761	Magnoliopsida	Ranunculales	Ranunculaceae	Clematis	Clematis pauciflora
762	Magnoliopsida	Fabales	Fabaceae	Ceratonia	Ceratonia siliqua
763	Magnoliopsida	Fabales	Fabaceae	Acacia	Acacia salicina
764	Magnoliopsida	Brassicales	Brassicaceae	Nasturtium	Nasturtium officinale
765	Magnoliopsida	Myrtales	Onagraceae	Oenothera	Oenothera deltoides
766	Magnoliopsida	Asterales	Asteraceae	Hypochaeris	Hypochaeris glabra
767	Magnoliopsida	Fagales	Fagaceae	Quercus	Quercus ganderi
768	Magnoliopsida	Fabales	Fabaceae	Acmispon	Acmispon rigidus
769	Magnoliopsida	Saxifragales	Crassulaceae	Dudleya	Dudleya multicaulis
770	Magnoliopsida	Fabales	Fabaceae	Lupinus	Lupinus albifrons
771	Magnoliopsida	Apiales	Apiaceae	Daucus	Daucus pusillus
772	Magnoliopsida	Lamiales	Plantaginaceae	Cymbalaria	Cymbalaria muralis
773	Magnoliopsida	Rosales	Rosaceae	Prunus	Prunus laurocerasus
774	Magnoliopsida	Myrtales	Onagraceae	Camissoniopsi	Camissoniopsis bistorta
775	Magnoliopsida	Nymphaeales	Nymphaeaceae	Nuphar	Nuphar polysepala
776	Magnoliopsida	Asterales	Asteraceae	Tanacetum	Tanacetum parthenium
777	Magnoliopsida	Sapindales	Anacardiaceae	Mangifera	Mangifera indica
778	Magnoliopsida	Ranunculales	Papaveraceae	Fumaria	Fumaria muralis
779	Magnoliopsida	Caryophyllales	Polygonaceae	Eriogonum	Eriogonum wrightii
780	Polypodiopsida	Psilotales	Psilotaceae	Psilotum	Psilotum nudum
781	Magnoliopsida	Caryophyllales	Amaranthaceae	Atriplex	Atriplex leucophylla
782	Magnoliopsida	Caryophyllales	Amaranthaceae	Aphanisma	Aphanisma blitoides
783	Magnoliopsida	Rosales	Rosaceae	Oemleria	Oemleria cerasiformis
784	Magnoliopsida	Sapindales	Sapindaceae	Koelreuteria	Koelreuteria bipinnata
785	Magnoliopsida	Myrtales	Onagraceae	Oenothera	Oenothera elata
786	Liliopsida	Poales	Poaceae	Setaria	Setaria adhaerens
787	Magnoliopsida	Malpighiales	Euphorbiaceae	Euphorbia	Euphorbia lathyris
788	Magnoliopsida	Rosales	Rosaceae	Cotoneaster	Cotoneaster coriaceus
789	Magnoliopsida	Asterales	Asteraceae	Soliva	Soliva sessilis
790	Magnoliopsida	Solanales	Solanaceae	Solanum	Solanum elaeagnifolium
791	Magnoliopsida	Ranunculales	Ranunculaceae	Thalictrum	Thalictrum fendleri
792	Magnoliopsida	Brassicales	Brassicaceae	Matthiola	Matthiola incana
793	Magnoliopsida	Brassicales	Brassicaceae	Planodes	Planodes virginicum
794	Magnoliopsida	Boraginales	Namaceae	Nama	Nama demissum
795	Liliopsida	Asparagales	Iridaceae	Crocosmia	Crocosmia crocosmiiflor
796	Polypodiopsida	Salviniales	Marsileaceae	Marsilea	Marsilea vestita
797	Magnoliopsida	Rosales	Urticaceae	Parietaria	Parietaria judaica
798	Magnoliopsida	Asterales	Asteraceae	Lasthenia	Lasthenia gracilis
799	Magnoliopsida	Saxifragales	Crassulaceae	Crassula	Crassula aquatica
800	Polypodiopsida	Polypodiales	Athyriaceae	Athyrium	Athyrium asplenioides
801	Magnoliopsida	Malpighiales	Violaceae	Viola	Viola odorata
802	Magnoliopsida	Caryophyllales	Nyctaginaceae	Abronia	Abronia latifolia
803	Magnoliopsida	Asterales	Asteraceae	Chaenactis	Chaenactis carphoclinia
804	Magnoliopsida	Brassicales	Brassicaceae	Lepidium	Lepidium lasiocarpum
805	Polypodiopsida	Polypodiales	Pteridaceae	Aspidotis	Aspidotis densa
806	Liliopsida	Poales	Poaceae	Hordeum	Hordeum murinum
807	Magnoliopsida	Lamiales	Phrymaceae	Diplacus	Diplacus calycinus
808	Magnoliopsida	Caryophyllales	Aizoaceae	Conicosia	Conicosia pugioniformis
809	Magnoliopsida	Geraniales	Geraniaceae	Geranium	Geranium sanguineum
810	Liliopsida	Asparagales	Asparagaceae	Maianthemum	Maianthemum stellatum
811	Magnoliopsida	Malvales	Malvaceae	Fremontodendr	Fremontodendron mexican
812	Magnoliopsida	Myrtales	Onagraceae	Taraxia	Taraxia ovata
813	Liliopsida	Asparagales	Asphodelaceae	Asphodelus	Asphodelus fistulosus
814	Magnoliopsida	Fagales	Fagaceae	Quercus	Quercus ilex
815	Magnoliopsida	Asterales	Asteraceae	Erigeron	Erigeron bonariensis
816	Liliopsida	Poales	Poaceae	Avena	Avena barbata
817	Polypodiopsida	Polypodiales	Pteridaceae	Notholaena	Notholaena californica
818	Magnoliopsida	Boraginales	Boraginaceae	Pectocarya	Pectocarya penicillata
819	Magnoliopsida	Asterales	Asteraceae	Senecio	Senecio californicus
820	Magnoliopsida	Caryophyllales	Plumbaginaceae	Limonium	Limonium sinuatum
821	Magnoliopsida	Asterales	Asteraceae	Chaenactis	Chaenactis glabriuscula
822	Magnoliopsida	Lamiales	Orobanchaceae	Bellardia	Bellardia trixago
823	Liliopsida	Poales	Poaceae	Cynodon	Cynodon dactylon
824	Magnoliopsida	Boraginales	Boraginaceae	Pectocarya	Pectocarya recurvata
825	Magnoliopsida	Rosales	Rosaceae	Rosa	Rosa californica
826	Magnoliopsida	Boraginales	Boraginaceae	Pectocarya	Pectocarya linearis
827	Magnoliopsida	Caryophyllales	Montiaceae	Cistanthe	Cistanthe maritima
828	Magnoliopsida	Asterales	Asteraceae	Logfia	Logfia gallica
829	Magnoliopsida	Boraginales	Hydrophyllaceae	Pholistoma	Pholistoma racemosum
830	Magnoliopsida	Lamiales	Scrophulariaceae	Scrophularia	Scrophularia atrata
831	Magnoliopsida	Fagales	Fagaceae	Quercus	Quercus acutidens
832	Magnoliopsida	Brassicales	Brassicaceae	Thysanocarpus	Thysanocarpus curvipes
833	Magnoliopsida	Fabales	Fabaceae	Vicia	Vicia sativa
834	Magnoliopsida	Ericales	Ericaceae	Arctostaphylo	Arctostaphylos rainbowe
835	Magnoliopsida	Fabales	Fabaceae	Medicago	Medicago lupulina
836	Magnoliopsida	Ericales	Polemoniaceae	Gilia	Gilia stellata
837	Magnoliopsida	Brassicales	Brassicaceae	Tomostima	Tomostima cuneifolia
838	Magnoliopsida	Fabales	Fabaceae	Rupertia	Rupertia physodes
839	Magnoliopsida	Asterales	Asteraceae	Layia	Layia platyglossa
840	Magnoliopsida	Lamiales	Plantaginaceae	Neogaerrhinum	Neogaerrhinum filipes
841	Polypodiopsida	Equisetales	Equisetaceae	Equisetum	Equisetum telmateia
842	Magnoliopsida	Ericales	Ericaceae	Arctostaphylo	Arctostaphylos osoensis
843	Magnoliopsida	Fabales	Fabaceae	Acmispon	Acmispon maritimus
844	Magnoliopsida	Boraginales	Boraginaceae	Harpagonella	Harpagonella palmeri
845	Magnoliopsida	Caryophyllales	Caryophyllaceae	Herniaria	Herniaria hirsuta
846	Magnoliopsida	Boraginales	Hydrophyllaceae	Phacelia	Phacelia tanacetifolia
847	Magnoliopsida	Oxalidales	Oxalidaceae	Oxalis	Oxalis debilis
848	Magnoliopsida	Boraginales	Hydrophyllaceae	Nemophila	Nemophila heterophylla
849	Magnoliopsida	Boraginales	Boraginaceae	Pectocarya	Pectocarya anisocarpa
850	Magnoliopsida	Caryophyllales	Caryophyllaceae	Silene	Silene gallica
851	Magnoliopsida	Rosales	Urticaceae	Soleirolia	Soleirolia soleirolii
852	Magnoliopsida	Gentianales	Apocynaceae	Gomphocarpus	Gomphocarpus physocarpu
853	Magnoliopsida	Gentianales	Rubiaceae	Galium	Galium californicum
854	Liliopsida	Asparagales	Amaryllidaceae	Allium	Allium praecox
855	Magnoliopsida	Malpighiales	Picrodendraceae	Tetracoccus	Tetracoccus dioicus
856	Magnoliopsida	Caryophyllales	Montiaceae	Thingia	Thingia ambigua
857	Magnoliopsida	Ranunculales	Ranunculaceae	Ranunculus	Ranunculus californicus
858	Magnoliopsida	Asterales	Asteraceae	Helichrysum	Helichrysum luteoalbum
859	Magnoliopsida	Saxifragales	Crassulaceae	Dudleya	Dudleya variegata
860	Magnoliopsida	Ericales	Ericaceae	Arctostaphylo	Arctostaphylos pechoens
861	Magnoliopsida	Lamiales	Lamiaceae	Pogogyne	Pogogyne abramsii
862	Magnoliopsida	Boraginales	Boraginaceae	Plagiobothrys	Plagiobothrys collinus
863	Magnoliopsida	Rosales	Rhamnaceae	Ceanothus	Ceanothus greggii
864	Magnoliopsida	Lamiales	Plantaginaceae	Nuttallanthus	Nuttallanthus texanus
865	Magnoliopsida	Oxalidales	Oxalidaceae	Oxalis	Oxalis articulata
866	Magnoliopsida	Caryophyllales	Polygonaceae	Chorizanthe	Chorizanthe brevicornu
867	Magnoliopsida	Garryales	Garryaceae	Garrya	Garrya veatchii
868	Magnoliopsida	Asterales	Asteraceae	Baileya	Baileya pauciradiata
869	Pinopsida	Pinales	Pinaceae	Pinus	Pinus coulteri
870	Magnoliopsida	Ericales	Polemoniaceae	Linanthus	Linanthus jonesii
871	Magnoliopsida	Asterales	Asteraceae	Plecostachys	Plecostachys serpyllifo
872	Magnoliopsida	Asterales	Asteraceae	Anisocarpus	Anisocarpus madioides
873	Magnoliopsida	Caryophyllales	Polygonaceae	Eriogonum	Eriogonum crocatum
874	Magnoliopsida	Lamiales	Lamiaceae	Salvia	Salvia munzii
875	Magnoliopsida	Ericales	Ericaceae	Arctostaphylo	Arctostaphylos regismon
876	Magnoliopsida	Asterales	Asteraceae	Dicoria	Dicoria canescens
877	Polypodiopsida	Polypodiales	Pteridaceae	Adiantum	Adiantum aleuticum
878	Magnoliopsida	Asterales	Campanulaceae	Campanula	Campanula poscharskyana
879	Magnoliopsida	Malpighiales	Euphorbiaceae	Euphorbia	Euphorbia hypericifolia
880	Magnoliopsida	Asterales	Asteraceae	Tragopogon	Tragopogon porrifolius
881	Magnoliopsida	Caryophyllales	Amaranthaceae	Atriplex	Atriplex hymenelytra
882	Magnoliopsida	Asterales	Asteraceae	Ambrosia	Ambrosia chenopodiifoli
883	Pinopsida	Pinales	Cupressaceae	Cupressus	Cupressus goveniana
884	Magnoliopsida	Ericales	Ericaceae	Arctostaphylo	Arctostaphylos virgata
885	Pinopsida	Pinales	Pinaceae	Pinus	Pinus ponderosa
886	Magnoliopsida	Ranunculales	Papaveraceae	Papaver	Papaver californicum
887	Magnoliopsida	Ericales	Ericaceae	Erica	Erica canaliculata
888	Magnoliopsida	Caryophyllales	Plumbaginaceae	Armeria	Armeria maritima
889	Magnoliopsida	Boraginales	Hydrophyllaceae	Nemophila	Nemophila menziesii
890	Magnoliopsida	Asterales	Asteraceae	Artemisia	Artemisia dracunculus
891	Liliopsida	Poales	Poaceae	Cenchrus	Cenchrus clandestinus
892	Liliopsida	Asparagales	Asparagaceae	Asparagus	Asparagus setaceus
893	Magnoliopsida	Malpighiales	Violaceae	Viola	Viola ocellata
894	Magnoliopsida	Ericales	Ericaceae	Rhododendron	Rhododendron occidental
895	Magnoliopsida	Rosales	Rhamnaceae	Ceanothus	Ceanothus jepsonii
896	Magnoliopsida	Rosales	Rhamnaceae	Ceanothus	Ceanothus foliosus
897	Magnoliopsida	Cornales	Cornaceae	Cornus	Cornus sericea
898	Magnoliopsida	Apiales	Pittosporaceae	Pittosporum	Pittosporum undulatum
899	Magnoliopsida	Boraginales	Boraginaceae	Echium	Echium plantagineum
900	Magnoliopsida	Boraginales	Heliotropiaceae	Heliotropium	Heliotropium curassavic
901	Magnoliopsida	Lamiales	Lamiaceae	Prunella	Prunella vulgaris
902	Liliopsida	Poales	Poaceae	Dactylis	Dactylis glomerata
903	Magnoliopsida	Apiales	Apiaceae	Sanicula	Sanicula laciniata
904	Magnoliopsida	Boraginales	Boraginaceae	Plagiobothrys	Plagiobothrys acanthoca
905	Magnoliopsida	Boraginales	Hydrophyllaceae	Phacelia	Phacelia viscida
906	Liliopsida	Poales	Poaceae	Anthoxanthum	Anthoxanthum occidental
907	Magnoliopsida	Ericales	Ericaceae	Arctostaphylo	Arctostaphylos purissim
908	Magnoliopsida	Caryophyllales	Polygonaceae	Rumex	Rumex sanguineus
909	Magnoliopsida	Ericales	Ericaceae	Arctostaphylo	Arctostaphylos rudis
910	Magnoliopsida	Caryophyllales	Polygonaceae	Rumex	Rumex acetosella
911	Magnoliopsida	Asterales	Asteraceae	Porophyllum	Porophyllum gracile
912	Magnoliopsida	Asterales	Asteraceae	Eriophyllum	Eriophyllum ambiguum
913	Magnoliopsida	Rosales	Rhamnaceae	Ceanothus	Ceanothus oliganthus
914	Magnoliopsida	Fagales	Fagaceae	Quercus	Quercus dumosa
915	Magnoliopsida	Malpighiales	Euphorbiaceae	Stillingia	Stillingia spinulosa
916	Magnoliopsida	Myrtales	Onagraceae	Chylismia	Chylismia brevipes
917	Magnoliopsida	Ericales	Ericaceae	Arctostaphylo	Arctostaphylos stanford
918	Magnoliopsida	Brassicales	Brassicaceae	Cardamine	Cardamine occulta
919	Magnoliopsida	Caryophyllales	Plumbaginaceae	Limonium	Limonium duriusculum
920	Magnoliopsida	Fabales	Fabaceae	Trifolium	Trifolium stellatum
921	Magnoliopsida	Lamiales	Orobanchaceae	Aphyllon	Aphyllon cooperi
922	Magnoliopsida	Caryophyllales	Phytolaccaceae	Phytolacca	Phytolacca americana
923	Magnoliopsida	Solanales	Convolvulaceae	Cuscuta	Cuscuta ceanothii
924	Magnoliopsida	Boraginales	Hydrophyllaceae	Phacelia	Phacelia cicutaria
925	Magnoliopsida	Lamiales	Plantaginaceae	Veronica	Veronica americana
926	Magnoliopsida	Fagales	Fagaceae	Quercus	Quercus morehus
927	Magnoliopsida	Rosales	Rosaceae	Pyracantha	Pyracantha fortuneana
928	Magnoliopsida	Malpighiales	Violaceae	Viola	Viola sempervirens
929	Magnoliopsida	Fabales	Fabaceae	Astragalus	Astragalus curtipes
930	Liliopsida	Liliales	Liliaceae	Fritillaria	Fritillaria liliacea
931	Magnoliopsida	Proteales	Proteaceae	Grevillea	Grevillea rosmarinifoli
932	Magnoliopsida	Rosales	Rhamnaceae	Ceanothus	Ceanothus griseus
933	Magnoliopsida	Asterales	Asteraceae	Iva	Iva hayesiana
934	Magnoliopsida	Lamiales	Lamiaceae	Scutellaria	Scutellaria mexicana
935	Magnoliopsida	Ericales	Ericaceae	Arctostaphylo	Arctostaphylos montarae
936	Magnoliopsida	Ranunculales	Papaveraceae	Fumaria	Fumaria capreolata
937	Liliopsida	Poales	Poaceae	Phalaris	Phalaris aquatica
938	Magnoliopsida	Lamiales	Lamiaceae	Salvia	Salvia vaseyi
939	Magnoliopsida	Asterales	Asteraceae	Senecio	Senecio mohavensis
940	Magnoliopsida	Dipsacales	Caprifoliaceae	Symphoricarpo	Symphoricarpos mollis
941	Magnoliopsida	Fagales	Fagaceae	Quercus	Quercus garryana
942	Magnoliopsida	Lamiales	Verbenaceae	Verbena	Verbena lasiostachys
943	Magnoliopsida	Asterales	Asteraceae	Adenophyllum	Adenophyllum porophyllo
944	Magnoliopsida	Caryophyllales	Amaranthaceae	Bassia	Bassia hyssopifolia
945	Magnoliopsida	Malpighiales	Euphorbiaceae	Stillingia	Stillingia linearifolia
946	Magnoliopsida	Caryophyllales	Montiaceae	Claytonia	Claytonia gypsophiloide
947	Liliopsida	Asparagales	Iridaceae	Iris	Iris macrosiphon
948	Magnoliopsida	Rosales	Moraceae	Maclura	Maclura pomifera
949	Magnoliopsida	Fabales	Fabaceae	Vicia	Vicia villosa
950	Magnoliopsida	Ericales	Polemoniaceae	Gilia	Gilia angelensis
951	Magnoliopsida	Cornales	Hydrangeaceae	Whipplea	Whipplea modesta
952	Magnoliopsida	Fabales	Fabaceae	Lupinus	Lupinus chamissonis
953	Magnoliopsida	Boraginales	Hydrophyllaceae	Phacelia	Phacelia hubbyi
954	Magnoliopsida	Caryophyllales	Montiaceae	Claytonia	Claytonia exigua
955	Magnoliopsida	Brassicales	Brassicaceae	Thysanocarpus	Thysanocarpus laciniatu
956	Magnoliopsida	Brassicales	Brassicaceae	Boechera	Boechera breweri
957	Magnoliopsida	Lamiales	Plantaginaceae	Penstemon	Penstemon centranthifol
958	Polypodiopsida	Salviniales	Salviniaceae	Azolla	Azolla filiculoides
959	Magnoliopsida	Fagales	Juglandaceae	Juglans	Juglans californica
960	Magnoliopsida	Asterales	Asteraceae	Senecio	Senecio flaccidus
961	Magnoliopsida	Ranunculales	Ranunculaceae	Clematis	Clematis lasiantha
962	Magnoliopsida	Fabales	Fabaceae	Lupinus	Lupinus benthamii
963	Magnoliopsida	Fagales	Casuarinaceae	Casuarina	Casuarina equisetifolia
964	Magnoliopsida	Saxifragales	Crassulaceae	Crassula	Crassula multicava
965	Magnoliopsida	Fabales	Fabaceae	Lupinus	Lupinus longifolius
966	Magnoliopsida	Caryophyllales	Montiaceae	Claytonia	Claytonia parviflora
967	Liliopsida	Commelinales	Commelinaceae	Tradescantia	Tradescantia fluminensi
968	Magnoliopsida	Fabales	Fabaceae	Acacia	Acacia saligna
969	Magnoliopsida	Ericales	Polemoniaceae	Langloisia	Langloisia setosissima
970	Magnoliopsida	Rosales	Rhamnaceae	Ceanothus	Ceanothus impressus
971	Magnoliopsida	Apiales	Apiaceae	Sanicula	Sanicula tuberosa
972	Magnoliopsida	Lamiales	Verbenaceae	Verbena	Verbena menthifolia
973	Magnoliopsida	Boraginales	Namaceae	Turricula	Turricula parryi
974	Magnoliopsida	Asterales	Asteraceae	Verbesina	Verbesina dissita
975	Magnoliopsida	Boraginales	Boraginaceae	Echium	Echium pininana
976	Magnoliopsida	Brassicales	Brassicaceae	Lunaria	Lunaria annua
977	Pinopsida	Pinales	Taxaceae	Torreya	Torreya californica
978	Magnoliopsida	Fabales	Fabaceae	Astragalus	Astragalus pomonensis
979	Magnoliopsida	Ranunculales	Berberidaceae	Mahonia	Mahonia nervosa
980	Magnoliopsida	Rosales	Rosaceae	Rubus	Rubus ulmifolius
981	Magnoliopsida	Apiales	Apiaceae	Sanicula	Sanicula arguta
982	Magnoliopsida	Asterales	Asteraceae	Matricaria	Matricaria discoidea
983	Magnoliopsida	Myrtales	Myrtaceae	Eucalyptus	Eucalyptus sideroxylon
984	Magnoliopsida	Malvales	Malvaceae	Callianthe	Callianthe picta
985	Magnoliopsida	Asterales	Asteraceae	Argyranthemum	Argyranthemum foenicula
986	Magnoliopsida	Caryophyllales	Cactaceae	Echinocactus	Echinocactus polycephal
987	Magnoliopsida	Fabales	Fabaceae	Sesbania	Sesbania punicea
988	Magnoliopsida	Asterales	Asteraceae	Oncosiphon	Oncosiphon piluliferum
989	Liliopsida	Asparagales	Iridaceae	Crocus	Crocus nivalis
990	Magnoliopsida	Asterales	Asteraceae	Cirsium	Cirsium hydrophilum
991	Liliopsida	Poales	Poaceae	Lamarckia	Lamarckia aurea
992	Liliopsida	Asparagales	Asparagaceae	Muilla	Muilla maritima
993	Magnoliopsida	Asterales	Campanulaceae	Wahlenbergia	Wahlenbergia marginata
994	Magnoliopsida	Caryophyllales	Amaranthaceae	Atriplex	Atriplex spinifera
995	Magnoliopsida	Ericales	Polemoniaceae	Loeseliastrum	Loeseliastrum schottii
996	Liliopsida	Asparagales	Amaryllidaceae	Ipheion	Ipheion uniflorum
997	Magnoliopsida	Solanales	Convolvulaceae	Dichondra	Dichondra donelliana
998	Magnoliopsida	Caryophyllales	Polygonaceae	Eriogonum	Eriogonum thomasii
999	Magnoliopsida	Caryophyllales	Polygonaceae	Nemacaulis	Nemacaulis denudata
1000	Magnoliopsida	Caryophyllales	Amaranthaceae	Suaeda	Suaeda nigra
1001	Magnoliopsida	Malvales	Malvaceae	Fremontodendr	Fremontodendron califor
1002	Magnoliopsida	Fabales	Fabaceae	Trifolium	Trifolium hirtum
1003	Magnoliopsida	Cornales	Loasaceae	Mentzelia	Mentzelia albicaulis
1004	Magnoliopsida	Fabales	Fabaceae	Psoralea	Psoralea pinnata
1005	Magnoliopsida	Lamiales	Phrymaceae	Erythranthe	Erythranthe geniculata
1006	Magnoliopsida	Ranunculales	Papaveraceae	Platystemon	Platystemon californicu
1007	Liliopsida	Liliales	Liliaceae	Fritillaria	Fritillaria striata
1008	Magnoliopsida	Dipsacales	Caprifoliaceae	Dipsacus	Dipsacus fullonum
1009	Magnoliopsida	Rosales	Rosaceae	Rubus	Rubus spectabilis
1010	Magnoliopsida	Fabales	Fabaceae	Acacia	Acacia redolens
1011	Magnoliopsida	Apiales	Apiaceae	Lomatium	Lomatium macrocarpum
1012	Magnoliopsida	Caryophyllales	Polygonaceae	Rumex	Rumex hymenosepalus
1013	Magnoliopsida	Ericales	Primulaceae	Cyclamen	Cyclamen hederifolium
1014	Magnoliopsida	Lamiales	Orobanchaceae	Triphysaria	Triphysaria eriantha
1015	Liliopsida	Asparagales	Amaryllidaceae	Allium	Allium hyalinum
1016	Magnoliopsida	Apiales	Apiaceae	Tauschia	Tauschia kelloggii
1017	Magnoliopsida	Boraginales	Boraginaceae	Amsinckia	Amsinckia spectabilis
1018	Polypodiopsida	Polypodiales	Pteridaceae	Aspidotis	Aspidotis carlotta-hall
1019	Magnoliopsida	Brassicales	Brassicaceae	Arabis	Arabis blepharophylla
1020	Magnoliopsida	Fabales	Fabaceae	Trifolium	Trifolium depauperatum
1021	Magnoliopsida	Asterales	Asteraceae	Hedypnois	Hedypnois rhagadioloide
1022	Magnoliopsida	Asterales	Asteraceae	Hemizonia	Hemizonia congesta
1023	Magnoliopsida	Brassicales	Brassicaceae	Erysimum	Erysimum menziesii
1024	Liliopsida	Liliales	Liliaceae	Prosartes	Prosartes smithii
1025	Magnoliopsida	Asterales	Asteraceae	Ericameria	Ericameria fasciculata
1026	Magnoliopsida	Boraginales	Boraginaceae	Plagiobothrys	Plagiobothrys nothofulv
1027	Magnoliopsida	Caryophyllales	Aizoaceae	Mesembryanthe	Mesembryanthemum cordif
1028	Polypodiopsida	Polypodiales	Cystopteridaceae	Cystopteris	Cystopteris fragilis
1029	Magnoliopsida	Ericales	Primulaceae	Lysimachia	Lysimachia loeflingii
1030	Magnoliopsida	Sapindales	Anacardiaceae	Rhus	Rhus aromatica
1031	Liliopsida	Poales	Poaceae	Leymus	Leymus mollis
1032	Magnoliopsida	Geraniales	Geraniaceae	Erodium	Erodium brachycarpum
1033	Liliopsida	Asparagales	Amaryllidaceae	Allium	Allium haematochiton
1034	Magnoliopsida	Asterales	Asteraceae	Wyethia	Wyethia glabra
1035	Pinopsida	Pinales	Pinaceae	Pinus	Pinus canariensis
1036	Liliopsida	Poales	Cyperaceae	Schoenoplectu	Schoenoplectus pungens
1037	Magnoliopsida	Boraginales	Hydrophyllaceae	Eucrypta	Eucrypta micrantha
1038	Magnoliopsida	Lamiales	Phrymaceae	Erythranthe	Erythranthe tilingii
1039	Liliopsida	Asparagales	Asparagaceae	Yucca	Yucca gigantea
1040	Magnoliopsida	Boraginales	Boraginaceae	Borago	Borago officinalis
1041	Magnoliopsida	Asterales	Asteraceae	Osteospermum	Osteospermum moniliferu
1042	Magnoliopsida	Brassicales	Brassicaceae	Isatis	Isatis tinctoria
1043	Liliopsida	Alismatales	Hydrocharitaceae	Hydrocharis	Hydrocharis laevigata
1044	Polypodiopsida	Polypodiales	Pteridaceae	Pentagramma	Pentagramma viscosa
1045	Magnoliopsida	Brassicales	Brassicaceae	Lepidium	Lepidium latifolium
1046	Magnoliopsida	Brassicales	Brassicaceae	Streptanthus	Streptanthus heterophyl
1047	Magnoliopsida	Malvales	Malvaceae	Malva	Malva arborea
1048	Magnoliopsida	Geraniales	Geraniaceae	Geranium	Geranium purpureum
1049	Magnoliopsida	Solanales	Solanaceae	Nicotiana	Nicotiana clevelandii
1050	Magnoliopsida	Ranunculales	Ranunculaceae	Aquilegia	Aquilegia formosa
1051	Magnoliopsida	Geraniales	Geraniaceae	Geranium	Geranium lucidum
1052	Liliopsida	Alismatales	Araceae	Lemna	Lemna minor
1053	Magnoliopsida	Asterales	Asteraceae	Dittrichia	Dittrichia graveolens
1054	Magnoliopsida	Boraginales	Hydrophyllaceae	Phacelia	Phacelia fremontii
1055	Magnoliopsida	Brassicales	Brassicaceae	Lepidium	Lepidium flavum
1056	Magnoliopsida	Lamiales	Phrymaceae	Diplacus	Diplacus australis
1057	Pinopsida	Pinales	Pinaceae	Pinus	Pinus muricata
1058	Magnoliopsida	Lamiales	Orobanchaceae	Castilleja	Castilleja exserta
1059	Magnoliopsida	Lamiales	Plantaginaceae	Plantago	Plantago elongata
1060	Magnoliopsida	Rosales	Rosaceae	Prunus	Prunus dulcis
1061	Magnoliopsida	Asterales	Asteraceae	Psilocarphus	Psilocarphus chilensis
1062	Magnoliopsida	Caryophyllales	Caryophyllaceae	Loeflingia	Loeflingia squarrosa
1063	Liliopsida	Poales	Poaceae	Ehrharta	Ehrharta calycina
1064	Magnoliopsida	Sapindales	Rutaceae	Ptelea	Ptelea crenulata
1065	Magnoliopsida	Boraginales	Hydrophyllaceae	Phacelia	Phacelia douglasii
1066	Polypodiopsida	Polypodiales	Pteridaceae	Myriopteris	Myriopteris clevelandii
1067	Magnoliopsida	Asterales	Asteraceae	Acourtia	Acourtia microcephala
1068	Magnoliopsida	Asterales	Asteraceae	Ambrosia	Ambrosia confertiflora
1069	Magnoliopsida	Ericales	Polemoniaceae	Gilia	Gilia tenuiflora
1070	Pinopsida	Pinales	Cupressaceae	Cupressus	Cupressus guadalupensis
1071	Magnoliopsida	Sapindales	Simaroubaceae	Ailanthus	Ailanthus altissima
1072	Magnoliopsida	Caryophyllales	Amaranthaceae	Suaeda	Suaeda taxifolia
1073	Liliopsida	Alismatales	Juncaginaceae	Triglochin	Triglochin maritima
1074	Magnoliopsida	Lamiales	Orobanchaceae	Orobanche	Orobanche hederae
1075	Magnoliopsida	Asterales	Asteraceae	Lasthenia	Lasthenia coronaria
1076	Magnoliopsida	Rosales	Rhamnaceae	Ceanothus	Ceanothus otayensis
1077	Magnoliopsida	Asterales	Asteraceae	Psilocarphus	Psilocarphus brevissimu
1078	Liliopsida	Poales	Poaceae	Nassella	Nassella tenuissima
1079	Liliopsida	Poales	Poaceae	Phalaris	Phalaris minor
1080	Magnoliopsida	Asterales	Asteraceae	Pseudognaphal	Pseudognaphalium strami
1081	Magnoliopsida	Ericales	Ericaceae	Arctostaphylo	Arctostaphylos otayensi
1082	Magnoliopsida	Fabales	Fabaceae	Lupinus	Lupinus nanus
1083	Magnoliopsida	Lamiales	Phrymaceae	Diplacus	Diplacus douglasii
1084	Magnoliopsida	Ericales	Ericaceae	Arctostaphylo	Arctostaphylos pumila
1085	Liliopsida	Liliales	Liliaceae	Calochortus	Calochortus catalinae
1086	Liliopsida	Asparagales	Orchidaceae	Calypso	Calypso bulbosa
1087	Magnoliopsida	Lamiales	Scrophulariaceae	Verbascum	Verbascum virgatum
1088	Magnoliopsida	Caryophyllales	Amaranthaceae	Allenrolfea	Allenrolfea occidentali
1089	Liliopsida	Poales	Juncaceae	Juncus	Juncus bufonius
1090	Magnoliopsida	Asterales	Asteraceae	Psilocarphus	Psilocarphus tenellus
1091	Magnoliopsida	Asterales	Asteraceae	Cirsium	Cirsium occidentale
1092	Magnoliopsida	Ericales	Ericaceae	Arctostaphylo	Arctostaphylos monterey
1093	Liliopsida	Liliales	Liliaceae	Fritillaria	Fritillaria agrestis
1094	Magnoliopsida	Apiales	Apiaceae	Osmorhiza	Osmorhiza berteroi
1095	Magnoliopsida	Lamiales	Orobanchaceae	Castilleja	Castilleja subinclusa
1096	Magnoliopsida	Malpighiales	Euphorbiaceae	Euphorbia	Euphorbia terracina
1097	Magnoliopsida	Lamiales	Orobanchaceae	Triphysaria	Triphysaria pusilla
1098	Magnoliopsida	Asterales	Asteraceae	Ericameria	Ericameria palmeri
1099	Polypodiopsida	Polypodiales	Dryopteridaceae	Polystichum	Polystichum dudleyi
1100	Magnoliopsida	Caryophyllales	Polygonaceae	Polygonum	Polygonum paronychia
1101	Magnoliopsida	Apiales	Apiaceae	Apiastrum	Apiastrum angustifolium
1102	Magnoliopsida	Fabales	Fabaceae	Astragalus	Astragalus gambelianus
1103	Magnoliopsida	Lamiales	Scrophulariaceae	Myoporum	Myoporum tenuifolium
1104	Magnoliopsida	Asterales	Asteraceae	Monolopia	Monolopia lanceolata
1105	Magnoliopsida	Fabales	Fabaceae	Calliandra	Calliandra haematocepha
1106	Magnoliopsida	Lamiales	Orobanchaceae	Castilleja	Castilleja densiflora
1107	Magnoliopsida	Fabales	Fabaceae	Lathyrus	Lathyrus oleraceus
1108	Magnoliopsida	Boraginales	Hydrophyllaceae	Phacelia	Phacelia ciliata
1109	Magnoliopsida	Solanales	Solanaceae	Solanum	Solanum tuberosum
1110	Magnoliopsida	Asterales	Asteraceae	Bidens	Bidens pilosa
1111	Magnoliopsida	Ranunculales	Berberidaceae	Mahonia	Mahonia oiwakensis
1112	Magnoliopsida	Geraniales	Geraniaceae	Geranium	Geranium rotundifolium
1113	Magnoliopsida	Solanales	Solanaceae	Solanum	Solanum lanceolatum
1114	Magnoliopsida	Caryophyllales	Cactaceae	Opuntia	Opuntia robusta
1115	Magnoliopsida	Caryophyllales	Amaranthaceae	Atriplex	Atriplex confertifolia
1116	Magnoliopsida	Asterales	Asteraceae	Xylorhiza	Xylorhiza cognata
1117	Liliopsida	Arecales	Arecaceae	Phoenix	Phoenix dactylifera
1118	Magnoliopsida	Caryophyllales	Polygonaceae	Chorizanthe	Chorizanthe rigida
1119	Magnoliopsida	Fabales	Fabaceae	Astragalus	Astragalus palmeri
1120	Magnoliopsida	Lamiales	Lamiaceae	Salvia	Salvia eremostachya
1121	Liliopsida	Poales	Poaceae	Sporobolus	Sporobolus foliosus
1122	Magnoliopsida	Fabales	Fabaceae	Acmispon	Acmispon prostratus
1123	Magnoliopsida	Rosales	Rhamnaceae	Pseudoziziphu	Pseudoziziphus parryi
1124	Magnoliopsida	Ranunculales	Ranunculaceae	Delphinium	Delphinium nudicaule
1125	Magnoliopsida	Asterales	Asteraceae	Eriophyllum	Eriophyllum wallacei
1126	Magnoliopsida	Santalales	Viscaceae	Phoradendron	Phoradendron bolleanum
1127	Magnoliopsida	Saxifragales	Saxifragaceae	Bergenia	Bergenia crassifolia
1128	Magnoliopsida	Lamiales	Bignoniaceae	Chilopsis	Chilopsis linearis
1129	Magnoliopsida	Lamiales	Phrymaceae	Diplacus	Diplacus bigelovii
1130	Magnoliopsida	Ranunculales	Ranunculaceae	Ranunculus	Ranunculus lobbii
1131	Magnoliopsida	Caryophyllales	Amaranthaceae	Salicornia	Salicornia bigelovii
1132	Magnoliopsida	Apiales	Apiaceae	Lomatium	Lomatium repostum
1133	Liliopsida	Poales	Poaceae	Lolium	Lolium perenne
1134	Magnoliopsida	Asterales	Asteraceae	Lasthenia	Lasthenia californica
1135	Magnoliopsida	Brassicales	Brassicaceae	Tropidocarpum	Tropidocarpum gracile
1136	Magnoliopsida	Laurales	Lauraceae	Persea	Persea americana
1137	Magnoliopsida	Ranunculales	Ranunculaceae	Actaea	Actaea rubra
1138	Magnoliopsida	Asterales	Asteraceae	Logfia	Logfia californica
1139	Magnoliopsida	Boraginales	Hydrophyllaceae	Phacelia	Phacelia stellaris
1140	Magnoliopsida	Asterales	Asteraceae	Amblyopappus	Amblyopappus pusillus
1141	Liliopsida	Asparagales	Asphodelaceae	Aloe	Aloe maculata
1142	Magnoliopsida	Santalales	Viscaceae	Phoradendron	Phoradendron densum
1143	Magnoliopsida	Myrtales	Onagraceae	Clarkia	Clarkia unguiculata
1144	Magnoliopsida	Malvales	Malvaceae	Malvella	Malvella leprosa
1145	Magnoliopsida	Fabales	Fabaceae	Cercis	Cercis occidentalis
1146	Liliopsida	Asparagales	Orchidaceae	Platanthera	Platanthera elongata
1147	Magnoliopsida	Ericales	Ericaceae	Arctostaphylo	Arctostaphylos canescen
1148	Magnoliopsida	Lamiales	Lamiaceae	Scutellaria	Scutellaria tuberosa
1149	Magnoliopsida	Ericales	Primulaceae	Lysimachia	Lysimachia latifolia
1150	Magnoliopsida	Caryophyllales	Caryophyllaceae	Cerastium	Cerastium arvense
1151	Magnoliopsida	Asterales	Asteraceae	Xanthium	Xanthium spinosum
1152	Magnoliopsida	Caryophyllales	Cactaceae	Opuntia	Opuntia engelmannii
1153	Magnoliopsida	Fabales	Fabaceae	Acacia	Acacia verticillata
1154	Magnoliopsida	Apiales	Apiaceae	Lomatium	Lomatium utriculatum
1155	Magnoliopsida	Malpighiales	Violaceae	Viola	Viola tricolor
1156	Magnoliopsida	Fabales	Fabaceae	Lupinus	Lupinus sparsiflorus
1157	Magnoliopsida	Asterales	Asteraceae	Pseudognaphal	Pseudognaphalium ramosi
1158	Liliopsida	Liliales	Melanthiaceae	Xerophyllum	Xerophyllum tenax
1159	Magnoliopsida	Fagales	Fagaceae	Quercus	Quercus john-tuckeri
1160	Magnoliopsida	Lamiales	Lamiaceae	Salvia	Salvia clevelandii
1161	Magnoliopsida	Solanales	Solanaceae	Solanum	Solanum mauritianum
1162	Liliopsida	Liliales	Liliaceae	Lilium	Lilium humboldtii
1163	Magnoliopsida	Saxifragales	Saxifragaceae	Lithophragma	Lithophragma affine
1164	Magnoliopsida	Solanales	Convolvulaceae	Calystegia	Calystegia soldanella
1165	Magnoliopsida	Asterales	Asteraceae	Stylocline	Stylocline gnaphaloides
1166	Magnoliopsida	Ericales	Ericaceae	Arctostaphylo	Arctostaphylos densiflo
1167	Magnoliopsida	Lamiales	Plantaginaceae	Collinsia	Collinsia bicolor
1168	Magnoliopsida	Solanales	Solanaceae	Nicotiana	Nicotiana quadrivalvis
1169	Magnoliopsida	Celastrales	Celastraceae	Euonymus	Euonymus occidentalis
1170	Liliopsida	Asparagales	Iridaceae	Iris	Iris longipetala
1171	Liliopsida	Asparagales	Asparagaceae	Hooveria	Hooveria purpurea
1172	Liliopsida	Asparagales	Amaryllidaceae	Allium	Allium neapolitanum
1173	Magnoliopsida	Malpighiales	Salicaceae	Salix	Salix exigua
1174	Magnoliopsida	Brassicales	Brassicaceae	Teesdalia	Teesdalia nudicaulis
1175	Liliopsida	Poales	Juncaceae	Luzula	Luzula comosa
1176	Magnoliopsida	Lamiales	Orobanchaceae	Triphysaria	Triphysaria micrantha
1177	Magnoliopsida	Fabales	Fabaceae	Lathyrus	Lathyrus latifolius
1178	Magnoliopsida	Caryophyllales	Caryophyllaceae	Sabulina	Sabulina californica
1179	Magnoliopsida	Fabales	Fabaceae	Trifolium	Trifolium campestre
1180	Magnoliopsida	Asterales	Asteraceae	Eriophyllum	Eriophyllum lanatum
1181	Magnoliopsida	Asterales	Asteraceae	Petasites	Petasites frigidus
1182	Magnoliopsida	Asterales	Asteraceae	Adenocaulon	Adenocaulon bicolor
1183	Magnoliopsida	Asterales	Asteraceae	Cirsium	Cirsium fontinale
1184	Magnoliopsida	Myrtales	Onagraceae	Camissonia	Camissonia strigulosa
1185	Magnoliopsida	Fabales	Fabaceae	Trifolium	Trifolium willdenovii
1186	Liliopsida	Liliales	Liliaceae	Fritillaria	Fritillaria recurva
1187	Magnoliopsida	Brassicales	Brassicaceae	Sisymbrium	Sisymbrium orientale
1188	Liliopsida	Poales	Cyperaceae	Carex	Carex obispoensis
1189	Magnoliopsida	Gentianales	Apocynaceae	Asclepias	Asclepias californica
1190	Liliopsida	Asparagales	Asparagaceae	Triteleia	Triteleia laxa
1191	Magnoliopsida	Ranunculales	Papaveraceae	Ehrendorferia	Ehrendorferia chrysanth
1192	Magnoliopsida	Brassicales	Brassicaceae	Streptanthus	Streptanthus coulteri
1193	Liliopsida	Poales	Poaceae	Avena	Avena fatua
1194	Liliopsida	Poales	Poaceae	Ehrharta	Ehrharta longiflora
1195	Liliopsida	Asparagales	Asparagaceae	Muscari	Muscari neglectum
1196	Magnoliopsida	Asterales	Asteraceae	Blennosperma	Blennosperma bakeri
1197	Liliopsida	Asparagales	Iridaceae	Romulea	Romulea rosea
1198	Magnoliopsida	Ranunculales	Ranunculaceae	Delphinium	Delphinium parryi
1199	Magnoliopsida	Fabales	Fabaceae	Astragalus	Astragalus nuttallii
1200	Magnoliopsida	Malpighiales	Euphorbiaceae	Euphorbia	Euphorbia characias
1201	Magnoliopsida	Apiales	Apiaceae	Scandix	Scandix pecten-veneris
1202	Magnoliopsida	Ranunculales	Ranunculaceae	Anemone	Anemone oregana
1203	Magnoliopsida	Ericales	Polemoniaceae	Gilia	Gilia tricolor
1204	Magnoliopsida	Caryophyllales	Polygonaceae	Eriogonum	Eriogonum nudum
1205	Magnoliopsida	Oxalidales	Oxalidaceae	Oxalis	Oxalis pilosa
1206	Magnoliopsida	Lamiales	Lamiaceae	Trichostema	Trichostema parishii
1207	Liliopsida	Poales	Poaceae	Hordeum	Hordeum jubatum
1208	Magnoliopsida	Caryophyllales	Polygonaceae	Eriogonum	Eriogonum trichopes
1209	Magnoliopsida	Ranunculales	Ranunculaceae	Delphinium	Delphinium patens
1210	Magnoliopsida	Asterales	Asteraceae	Eurybia	Eurybia radulina
1211	Magnoliopsida	Asterales	Asteraceae	Wyethia	Wyethia helenioides
1212	Magnoliopsida	Brassicales	Brassicaceae	Barbarea	Barbarea orthoceras
1213	Magnoliopsida	Asterales	Asteraceae	Ericameria	Ericameria linearifolia
1214	Magnoliopsida	Ranunculales	Berberidaceae	Alloberberis	Alloberberis nevinii
1215	Magnoliopsida	Gentianales	Rubiaceae	Galium	Galium stellatum
1216	Magnoliopsida	Malvales	Malvaceae	Malacothamnus	Malacothamnus jonesii
1217	Magnoliopsida	Fagales	Fagaceae	Quercus	Quercus cornelius-mulle
1218	Magnoliopsida	Lamiales	Plantaginaceae	Collinsia	Collinsia sparsiflora
1219	Magnoliopsida	Fabales	Fabaceae	Astragalus	Astragalus coccineus
1220	Magnoliopsida	Asterales	Asteraceae	Bombycilaena	Bombycilaena californic
1221	Liliopsida	Liliales	Liliaceae	Prosartes	Prosartes hookeri
1222	Magnoliopsida	Lamiales	Phrymaceae	Diplacus	Diplacus brevipes
1223	Liliopsida	Asparagales	Asparagaceae	Nolina	Nolina parryi
1224	Magnoliopsida	Malpighiales	Euphorbiaceae	Euphorbia	Euphorbia dendroides
1225	Magnoliopsida	Fabales	Fabaceae	Trifolium	Trifolium subterraneum
1226	Magnoliopsida	Fabales	Fabaceae	Vicia	Vicia americana
1227	Liliopsida	Liliales	Liliaceae	Calochortus	Calochortus albus
1228	Magnoliopsida	Apiales	Apiaceae	Sanicula	Sanicula bipinnata
1229	Magnoliopsida	Asterales	Asteraceae	Wyethia	Wyethia angustifolia
1230	Polypodiopsida	Salviniales	Marsileaceae	Pilularia	Pilularia americana
1231	Magnoliopsida	Ranunculales	Ranunculaceae	Ranunculus	Ranunculus canus
1232	Magnoliopsida	Boraginales	Boraginaceae	Plagiobothrys	Plagiobothrys humistrat
1233	Magnoliopsida	Ranunculales	Papaveraceae	Platystigma	Platystigma linearis
1234	Magnoliopsida	Solanales	Convolvulaceae	Ipomoea	Ipomoea indica
1235	Magnoliopsida	Malvales	Malvaceae	Malacothamnus	Malacothamnus fremontii
1236	Liliopsida	Asparagales	Orchidaceae	Corallorhiza	Corallorhiza striata
1237	Magnoliopsida	Asterales	Asteraceae	Balsamorhiza	Balsamorhiza deltoidea
1238	Magnoliopsida	Rosales	Rhamnaceae	Ceanothus	Ceanothus decornutus
1239	Magnoliopsida	Apiales	Apiaceae	Anthriscus	Anthriscus caucalis
1240	Magnoliopsida	Fabales	Fabaceae	Vicia	Vicia benghalensis
1241	Magnoliopsida	Fabales	Fabaceae	Vicia	Vicia faba
1242	Magnoliopsida	Lamiales	Plantaginaceae	Veronica	Veronica arvensis
1243	Magnoliopsida	Brassicales	Brassicaceae	Streptanthus	Streptanthus lemmonii
1244	Magnoliopsida	Asterales	Asteraceae	Monolopia	Monolopia stricta
1245	Magnoliopsida	Lamiales	Acanthaceae	Justicia	Justicia brandegeeana
1246	Magnoliopsida	Caryophyllales	Polygonaceae	Lastarriaea	Lastarriaea coriacea
1247	Magnoliopsida	Rosales	Rosaceae	Adenostoma	Adenostoma sparsifolium
1248	Magnoliopsida	Asterales	Asteraceae	Layia	Layia munzii
1249	Magnoliopsida	Apiales	Apiaceae	Lomatium	Lomatium californicum
1250	Magnoliopsida	Caryophyllales	Caryophyllaceae	Cerastium	Cerastium glomeratum
1251	Magnoliopsida	Boraginales	Hydrophyllaceae	Nemophila	Nemophila maculata
1252	Magnoliopsida	Fabales	Fabaceae	Trifolium	Trifolium incarnatum
1253	Magnoliopsida	Asterales	Asteraceae	Monolopia	Monolopia congdonii
1254	Liliopsida	Liliales	Liliaceae	Calochortus	Calochortus umbellatus
1255	Magnoliopsida	Asterales	Asteraceae	Pentachaeta	Pentachaeta aurea
1256	Magnoliopsida	Myrtales	Onagraceae	Tetrapteron	Tetrapteron graciliflor
1257	Magnoliopsida	Brassicales	Brassicaceae	Streptanthus	Streptanthus anceps
1258	Magnoliopsida	Lamiales	Plantaginaceae	Synthyris	Synthyris reniformis
1259	Magnoliopsida	Asterales	Asteraceae	Wyethia	Wyethia mollis
1260	Magnoliopsida	Asterales	Asteraceae	Agoseris	Agoseris heterophylla
1261	Magnoliopsida	Fabales	Fabaceae	Astragalus	Astragalus oxyphysus
1262	Magnoliopsida	Brassicales	Brassicaceae	Streptanthus	Streptanthus simulans
1263	Magnoliopsida	Asterales	Asteraceae	Coreopsis	Coreopsis calliopsidea
1264	Liliopsida	Alismatales	Juncaginaceae	Triglochin	Triglochin scilloides
1265	Liliopsida	Asparagales	Iridaceae	Sparaxis	Sparaxis tricolor
1266	Magnoliopsida	Oxalidales	Oxalidaceae	Oxalis	Oxalis incarnata
1267	Magnoliopsida	Boraginales	Hydrophyllaceae	Phacelia	Phacelia californica
1268	Magnoliopsida	Asterales	Asteraceae	Lasthenia	Lasthenia ferrisiae
1269	Liliopsida	Asparagales	Asphodelaceae	Bulbine	Bulbine frutescens
1270	Magnoliopsida	Lamiales	Plantaginaceae	Plantago	Plantago maritima
1271	Liliopsida	Asparagales	Amaryllidaceae	Allium	Allium serra
1272	Magnoliopsida	Caryophyllales	Montiaceae	Calandrinia	Calandrinia breweri
1273	Magnoliopsida	Apiales	Apiaceae	Tauschia	Tauschia hartwegii
1274	Magnoliopsida	Fabales	Fabaceae	Acmispon	Acmispon wrangelianus
1275	Liliopsida	Asparagales	Amaryllidaceae	Allium	Allium falcifolium
1276	Magnoliopsida	Dipsacales	Caprifoliaceae	Valeriana	Valeriana macrocera
1277	Magnoliopsida	Lamiales	Phrymaceae	Diplacus	Diplacus congdonii
1278	Magnoliopsida	Gentianales	Rubiaceae	Sherardia	Sherardia arvensis
1279	Magnoliopsida	Fabales	Fabaceae	Lupinus	Lupinus variicolor
1280	Liliopsida	Poales	Poaceae	Stipellula	Stipellula capensis
1281	Magnoliopsida	Saxifragales	Crassulaceae	Sedella	Sedella pumila
1282	Liliopsida	Liliales	Liliaceae	Erythronium	Erythronium multiscapid
1283	Magnoliopsida	Lamiales	Lamiaceae	Vitex	Vitex agnus-castus
1284	Magnoliopsida	Brassicales	Brassicaceae	Lepidium	Lepidium virginicum
1285	Magnoliopsida	Lamiales	Lamiaceae	Salvia	Salvia carduacea
1286	Magnoliopsida	Ericales	Polemoniaceae	Gilia	Gilia achilleifolia
1287	Magnoliopsida	Asterales	Asteraceae	Layia	Layia gaillardioides
1288	Magnoliopsida	Caryophyllales	Montiaceae	Claytonia	Claytonia rubra
1289	Magnoliopsida	Boraginales	Hydrophyllaceae	Phacelia	Phacelia grandiflora
1290	Magnoliopsida	Malpighiales	Euphorbiaceae	Euphorbia	Euphorbia prostrata
1291	Magnoliopsida	Asterales	Asteraceae	Microseris	Microseris lindleyi
1292	Magnoliopsida	Ranunculales	Ranunculaceae	Delphinium	Delphinium californicum
1293	Magnoliopsida	Malpighiales	Violaceae	Viola	Viola adunca
1294	Magnoliopsida	Ranunculales	Ranunculaceae	Ranunculus	Ranunculus occidentalis
1295	Magnoliopsida	Ranunculales	Ranunculaceae	Enemion	Enemion occidentale
1296	Liliopsida	Poales	Cyperaceae	Carex	Carex obnupta
1297	Magnoliopsida	Solanales	Solanaceae	Solanum	Solanum furcatum
1298	Magnoliopsida	Asterales	Asteraceae	Rafinesquia	Rafinesquia californica
1299	Magnoliopsida	Geraniales	Geraniaceae	Geranium	Geranium maderense
1300	Magnoliopsida	Ranunculales	Berberidaceae	Berberis	Berberis darwinii
1301	Magnoliopsida	Ericales	Polemoniaceae	Gilia	Gilia minor
1302	Magnoliopsida	Ericales	Ericaceae	Arctostaphylo	Arctostaphylos morroens
1303	Magnoliopsida	Saxifragales	Saxifragaceae	Tellima	Tellima grandiflora
1304	Magnoliopsida	Solanales	Convolvulaceae	Calystegia	Calystegia collina
1305	Magnoliopsida	Brassicales	Brassicaceae	Streptanthus	Streptanthus glandulosu
1306	Magnoliopsida	Myrtales	Onagraceae	Camissoniopsi	Camissoniopsis hirtella
1307	Magnoliopsida	Apiales	Pittosporaceae	Pittosporum	Pittosporum crassifoliu
1308	Magnoliopsida	Caryophyllales	Polygonaceae	Persicaria	Persicaria lapathifolia
1309	Magnoliopsida	Rosales	Rosaceae	Argentina	Argentina anserina
1310	Magnoliopsida	Myrtales	Onagraceae	Camissoniopsi	Camissoniopsis ignota
1311	Magnoliopsida	Ericales	Polemoniaceae	Allophyllum	Allophyllum glutinosum
1312	Magnoliopsida	Boraginales	Hydrophyllaceae	Phacelia	Phacelia longipes
1313	Magnoliopsida	Asterales	Asteraceae	Coreopsis	Coreopsis bigelowii
1314	Magnoliopsida	Lamiales	Plantaginaceae	Neogaerrhinum	Neogaerrhinum strictum
1315	Magnoliopsida	Cornales	Cornaceae	Cornus	Cornus glabrata
1316	Magnoliopsida	Ranunculales	Ranunculaceae	Aquilegia	Aquilegia eximia
1317	Magnoliopsida	Asterales	Asteraceae	Erechtites	Erechtites minimus
1318	Magnoliopsida	Asterales	Asteraceae	Pseudobahia	Pseudobahia peirsonii
1319	Liliopsida	Asparagales	Asparagaceae	Triteleia	Triteleia ixioides
1320	Liliopsida	Poales	Poaceae	Nassella	Nassella lepida
1321	Magnoliopsida	Fabales	Fabaceae	Lupinus	Lupinus latifolius
1322	Magnoliopsida	Boraginales	Boraginaceae	Cryptantha	Cryptantha barbigera
1323	Magnoliopsida	Garryales	Garryaceae	Garrya	Garrya flavescens
1324	Magnoliopsida	Apiales	Apiaceae	Cyclospermum	Cyclospermum leptophyll
1325	Magnoliopsida	Fagales	Fagaceae	Quercus	Quercus parvula
1326	Magnoliopsida	Rosales	Rosaceae	Cotoneaster	Cotoneaster pannosus
1327	Magnoliopsida	Lamiales	Plantaginaceae	Callitriche	Callitriche marginata
1328	Magnoliopsida	Solanales	Convolvulaceae	Convolvulus	Convolvulus sabatius
1329	Magnoliopsida	Solanales	Convolvulaceae	Cressa	Cressa truxillensis
1330	Magnoliopsida	Fabales	Fabaceae	Lupinus	Lupinus nipomensis
1331	Magnoliopsida	Apiales	Apiaceae	Lomatium	Lomatium parvifolium
1332	Liliopsida	Asparagales	Asparagaceae	Hyacinthoides	Hyacinthoides hispanica
1333	Magnoliopsida	Asterales	Asteraceae	Layia	Layia glandulosa
1334	Liliopsida	Poales	Poaceae	Alopecurus	Alopecurus geniculatus
1335	Liliopsida	Poales	Poaceae	Briza	Briza minor
1336	Magnoliopsida	Asterales	Asteraceae	Deinandra	Deinandra fasciculata
1337	Magnoliopsida	Cornales	Loasaceae	Mentzelia	Mentzelia pectinata
1338	Magnoliopsida	Asterales	Asteraceae	Taraxacum	Taraxacum erythrospermu
1339	Magnoliopsida	Brassicales	Brassicaceae	Streptanthus	Streptanthus inflatus
1340	Magnoliopsida	Fabales	Fabaceae	Hoita	Hoita macrostachya
1341	Magnoliopsida	Fabales	Fabaceae	Colutea	Colutea arborescens
1342	Magnoliopsida	Malpighiales	Hypericaceae	Hypericum	Hypericum concinnum
1343	Magnoliopsida	Caryophyllales	Caryophyllaceae	Sagina	Sagina decumbens
1344	Magnoliopsida	Brassicales	Brassicaceae	Hornungia	Hornungia procumbens
1345	Magnoliopsida	Boraginales	Hydrophyllaceae	Nemophila	Nemophila parviflora
1346	Magnoliopsida	Malpighiales	Euphorbiaceae	Euphorbia	Euphorbia spathulata
1347	Magnoliopsida	Myrtales	Onagraceae	Oenothera	Oenothera biennis
1348	Magnoliopsida	Caryophyllales	Montiaceae	Montia	Montia fontana
1349	Magnoliopsida	Asterales	Asteraceae	Lasthenia	Lasthenia glaberrima
1350	Liliopsida	Poales	Poaceae	Bromus	Bromus madritensis
1351	Magnoliopsida	Fabales	Fabaceae	Thermopsis	Thermopsis californica
1352	Liliopsida	Asparagales	Iridaceae	Iris	Iris hollandica
1353	Magnoliopsida	Lamiales	Orobanchaceae	Castilleja	Castilleja attenuata
1354	Liliopsida	Liliales	Liliaceae	Calochortus	Calochortus amabilis
1355	Magnoliopsida	Fabales	Fabaceae	Bituminaria	Bituminaria bituminosa
1356	Liliopsida	Liliales	Melanthiaceae	Trillium	Trillium albidum
1357	Magnoliopsida	Caryophyllales	Polygonaceae	Chorizanthe	Chorizanthe fimbriata
1358	Magnoliopsida	Boraginales	Hydrophyllaceae	Phacelia	Phacelia malvifolia
1359	Magnoliopsida	Asterales	Asteraceae	Centaurea	Centaurea benedicta
1360	Magnoliopsida	Caryophyllales	Phytolaccaceae	Phytolacca	Phytolacca heterotepala
1361	Magnoliopsida	Lamiales	Phrymaceae	Erythranthe	Erythranthe grandis
1362	Magnoliopsida	Fabales	Fabaceae	Trifolium	Trifolium variegatum
1363	Magnoliopsida	Fagales	Fagaceae	Quercus	Quercus alvordiana
1364	Magnoliopsida	Asterales	Asteraceae	Malacothrix	Malacothrix incana
1365	Magnoliopsida	Rosales	Rosaceae	Horkelia	Horkelia cuneata
1366	Magnoliopsida	Saxifragales	Saxifragaceae	Lithophragma	Lithophragma heterophyl
1367	Magnoliopsida	Rosales	Rosaceae	Cydonia	Cydonia oblonga
1368	Magnoliopsida	Malpighiales	Elatinaceae	Elatine	Elatine brachysperma
1369	Magnoliopsida	Fabales	Fabaceae	Lathyrus	Lathyrus odoratus
1370	Magnoliopsida	Asterales	Asteraceae	Gnaphalium	Gnaphalium palustre
1371	Magnoliopsida	Boraginales	Boraginaceae	Amsinckia	Amsinckia vernicosa
1372	Magnoliopsida	Malvales	Malvaceae	Eremalche	Eremalche parryi
1373	Magnoliopsida	Ericales	Polemoniaceae	Linanthus	Linanthus dichotomus
1374	Magnoliopsida	Brassicales	Brassicaceae	Turritis	Turritis glabra
1375	Magnoliopsida	Caryophyllales	Amaranthaceae	Krascheninnik	Krascheninnikovia cerat
1376	Magnoliopsida	Asterales	Asteraceae	Malacothrix	Malacothrix coulteri
1377	Magnoliopsida	Lamiales	Plantaginaceae	Penstemon	Penstemon heterophyllus
1378	Liliopsida	Poales	Poaceae	Alopecurus	Alopecurus saccatus
1379	Magnoliopsida	Lamiales	Orobanchaceae	Castilleja	Castilleja brevistyla
1380	Magnoliopsida	Solanales	Convolvulaceae	Convolvulus	Convolvulus simulans
1381	Magnoliopsida	Malvales	Cistaceae	Cistus	Cistus salviifolius
1382	Liliopsida	Liliales	Liliaceae	Clintonia	Clintonia andrewsiana
1383	Magnoliopsida	Boraginales	Hydrophyllaceae	Phacelia	Phacelia divaricata
1384	Magnoliopsida	Brassicales	Brassicaceae	Draba	Draba verna
1385	Magnoliopsida	Malpighiales	Linaceae	Linum	Linum grandiflorum
1386	Magnoliopsida	Myrtales	Onagraceae	Eremothera	Eremothera refracta
1387	Magnoliopsida	Lamiales	Plantaginaceae	Veronica	Veronica anagallis-aqua
1388	Liliopsida	Alismatales	Araceae	Arum	Arum hygrophilum
1389	Magnoliopsida	Ericales	Polemoniaceae	Gilia	Gilia clivorum
1390	Magnoliopsida	Fabales	Fabaceae	Trifolium	Trifolium dubium
1391	Liliopsida	Poales	Poaceae	Festuca	Festuca microstachys
1392	Magnoliopsida	Ranunculales	Papaveraceae	Stylomecon	Stylomecon heterophylla
1393	Magnoliopsida	Boraginales	Boraginaceae	Plagiobothrys	Plagiobothrys strictus
1394	Magnoliopsida	Fabales	Fabaceae	Acacia	Acacia retinodes
1395	Magnoliopsida	Brassicales	Brassicaceae	Streptanthus	Streptanthus flavescens
1396	Magnoliopsida	Boraginales	Hydrophyllaceae	Phacelia	Phacelia neglecta
1397	Magnoliopsida	Ranunculales	Ranunculaceae	Ranunculus	Ranunculus hebecarpus
1398	Magnoliopsida	Asterales	Asteraceae	Monolopia	Monolopia major
1399	Magnoliopsida	Malpighiales	Hypericaceae	Hypericum	Hypericum perforatum
1400	Magnoliopsida	Asterales	Asteraceae	Layia	Layia fremontii
1401	Magnoliopsida	Asterales	Asteraceae	Microseris	Microseris heterocarpa
1402	Magnoliopsida	Caryophyllales	Caryophyllaceae	Spergularia	Spergularia bocconei
1403	Liliopsida	Liliales	Liliaceae	Calochortus	Calochortus splendens
1404	Magnoliopsida	Myrtales	Onagraceae	Camissoniopsi	Camissoniopsis micranth
1405	Magnoliopsida	Malpighiales	Euphorbiaceae	Euphorbia	Euphorbia ophthalmica
1406	Liliopsida	Liliales	Liliaceae	Calochortus	Calochortus uniflorus
1407	Magnoliopsida	Malvales	Malvaceae	Malvaviscus	Malvaviscus arboreus
1408	Liliopsida	Poales	Poaceae	Festuca	Festuca idahoensis
1409	Magnoliopsida	Rosales	Rhamnaceae	Ceanothus	Ceanothus sorediatus
1410	Magnoliopsida	Boraginales	Boraginaceae	Cerinthe	Cerinthe major
1411	Magnoliopsida	Ranunculales	Papaveraceae	Eschscholzia	Eschscholzia lobbii
1412	Magnoliopsida	Boraginales	Boraginaceae	Cryptantha	Cryptantha microstachys
1413	Magnoliopsida	Ericales	Polemoniaceae	Saltugilia	Saltugilia australis
1414	Magnoliopsida	Geraniales	Geraniaceae	Geranium	Geranium incanum
1415	Magnoliopsida	Ranunculales	Papaveraceae	Argemone	Argemone munita
1416	Liliopsida	Poales	Poaceae	Briza	Briza maxima
1417	Magnoliopsida	Fabales	Fabaceae	Hosackia	Hosackia gracilis
1418	Magnoliopsida	Caryophyllales	Cactaceae	Opuntia	Opuntia phaeacantha
1419	Magnoliopsida	Malpighiales	Violaceae	Viola	Viola purpurea
1420	Liliopsida	Poales	Poaceae	Melica	Melica imperfecta
1421	Magnoliopsida	Asterales	Asteraceae	Centromadia	Centromadia pungens
1422	Magnoliopsida	Fabales	Fabaceae	Trifolium	Trifolium albopurpureum
1423	Liliopsida	Asparagales	Asparagaceae	Muilla	Muilla coronata
1424	Magnoliopsida	Malpighiales	Euphorbiaceae	Euphorbia	Euphorbia helioscopia
1425	Magnoliopsida	Brassicales	Brassicaceae	Lepidium	Lepidium strictum
1426	Magnoliopsida	Apiales	Araliaceae	Aralia	Aralia californica
1427	Magnoliopsida	Lamiales	Phrymaceae	Erythranthe	Erythranthe serpentinic
1428	Magnoliopsida	Oxalidales	Oxalidaceae	Oxalis	Oxalis laxa
1429	Magnoliopsida	Myrtales	Onagraceae	Camissonia	Camissonia campestris
1430	Magnoliopsida	Fabales	Fabaceae	Astragalus	Astragalus brauntonii
1431	Magnoliopsida	Ranunculales	Papaveraceae	Dicentra	Dicentra formosa
1432	Magnoliopsida	Dipsacales	Caprifoliaceae	Valeriana	Valeriana congesta
1433	Magnoliopsida	Lamiales	Plantaginaceae	Keckiella	Keckiella corymbosa
1434	Magnoliopsida	Malpighiales	Violaceae	Viola	Viola quercetorum
1435	Magnoliopsida	Asterales	Asteraceae	Gamochaeta	Gamochaeta ustulata
1436	Liliopsida	Poales	Cyperaceae	Carex	Carex triquetra
1437	Magnoliopsida	Fabales	Fabaceae	Trifolium	Trifolium amplectens
1438	Liliopsida	Liliales	Liliaceae	Calochortus	Calochortus pulchellus
1439	Lycopodiopsida	Isoetales	Isoetaceae	Isoetes	Isoetes orcuttii
1440	Magnoliopsida	Lamiales	Bignoniaceae	Tecoma	Tecoma capensis
1441	Magnoliopsida	Laurales	Calycanthaceae	Calycanthus	Calycanthus occidentali
1442	Magnoliopsida	Lamiales	Orobanchaceae	Bellardia	Bellardia viscosa
1443	Magnoliopsida	Ranunculales	Papaveraceae	Eschscholzia	Eschscholzia caespitosa
1444	Magnoliopsida	Rosales	Rosaceae	Rubus	Rubus leucodermis
1445	Magnoliopsida	Fabales	Fabaceae	Acmispon	Acmispon micranthus
1446	Magnoliopsida	Caryophyllales	Caryophyllaceae	Sagina	Sagina apetala
1447	Magnoliopsida	Dipsacales	Caprifoliaceae	Valeriana	Valeriana ciliosa
1448	Magnoliopsida	Lamiales	Oleaceae	Forestiera	Forestiera pubescens
1449	Magnoliopsida	Fabales	Fabaceae	Trifolium	Trifolium bifidum
1450	Magnoliopsida	Asterales	Asteraceae	Hazardia	Hazardia orcuttii
1451	Magnoliopsida	Asterales	Asteraceae	Anisocoma	Anisocoma acaulis
1452	Magnoliopsida	Saxifragales	Crassulaceae	Dudleya	Dudleya densiflora
1453	Lycopodiopsida	Selaginellales	Selaginellaceae	Selaginella	Selaginella eremophila
1454	Magnoliopsida	Boraginales	Boraginaceae	Cryptantha	Cryptantha pterocarya
1455	Liliopsida	Poales	Poaceae	Bromus	Bromus catharticus
1456	Liliopsida	Poales	Poaceae	Hilaria	Hilaria rigida
1457	Magnoliopsida	Caryophyllales	Nyctaginaceae	Mirabilis	Mirabilis multiflora
1458	Magnoliopsida	Caryophyllales	Cactaceae	Opuntia	Opuntia chlorotica
1459	Magnoliopsida	Lamiales	Verbenaceae	Lantana	Lantana urticoides
1460	Magnoliopsida	Caryophyllales	Caryophyllaceae	Silene	Silene antirrhina
1461	Magnoliopsida	Ericales	Polemoniaceae	Gilia	Gilia latiflora
1462	Magnoliopsida	Ericales	Ericaceae	Arctostaphylo	Arctostaphylos myrtifol
1463	Magnoliopsida	Myrtales	Myrtaceae	Melaleuca	Melaleuca nesophila
1464	Magnoliopsida	Asterales	Asteraceae	Lasthenia	Lasthenia glabrata
1465	Magnoliopsida	Ranunculales	Papaveraceae	Meconella	Meconella denticulata
1466	Magnoliopsida	Caryophyllales	Phytolaccaceae	Phytolacca	Phytolacca icosandra
1467	Magnoliopsida	Rosales	Rosaceae	Acaena	Acaena pinnatifida
1468	Magnoliopsida	Ericales	Polemoniaceae	Linanthus	Linanthus parryae
1469	Polypodiopsida	Polypodiales	Athyriaceae	Athyrium	Athyrium filix-femina
1470	Magnoliopsida	Lamiales	Lamiaceae	Salvia	Salvia sonomensis
1471	Magnoliopsida	Ericales	Polemoniaceae	Leptosiphon	Leptosiphon ambiguus
1472	Magnoliopsida	Caryophyllales	Polygonaceae	Chorizanthe	Chorizanthe procumbens
1473	Magnoliopsida	Caryophyllales	Amaranthaceae	Blitum	Blitum nuttallianum
1474	Magnoliopsida	Fabales	Fabaceae	Acmispon	Acmispon parviflorus
1475	Magnoliopsida	Ceratophyllale	Ceratophyllaceae	Ceratophyllum	Ceratophyllum demersum
1476	Magnoliopsida	Brassicales	Brassicaceae	Sisymbrium	Sisymbrium altissimum
1477	Magnoliopsida	Asterales	Asteraceae	Microseris	Microseris elegans
1478	Liliopsida	Asparagales	Iridaceae	Iris	Iris pseudacorus
1479	Magnoliopsida	Rosales	Rosaceae	Prunus	Prunus caroliniana
1480	Magnoliopsida	Ranunculales	Papaveraceae	Eschscholzia	Eschscholzia lemmonii
1481	Magnoliopsida	Caryophyllales	Polygonaceae	Chorizanthe	Chorizanthe orcuttiana
1482	Liliopsida	Poales	Poaceae	Bothriochloa	Bothriochloa barbinodis
1483	Polypodiopsida	Polypodiales	Pteridaceae	Adiantum	Adiantum shastense
1484	Magnoliopsida	Asterales	Asteraceae	Senecio	Senecio aphanactis
1485	Magnoliopsida	Malpighiales	Euphorbiaceae	Euphorbia	Euphorbia albomarginata
1486	Gnetopsida	Ephedrales	Ephedraceae	Ephedra	Ephedra viridis
1487	Magnoliopsida	Ericales	Polemoniaceae	Leptosiphon	Leptosiphon parviflorus
1488	Magnoliopsida	Piperales	Aristolochiaceae	Asarum	Asarum hartwegii
1489	Magnoliopsida	Caryophyllales	Polygonaceae	Chorizanthe	Chorizanthe aphanantha
1490	Magnoliopsida	Asterales	Asteraceae	Eriophyllum	Eriophyllum pringlei
1491	Magnoliopsida	Malpighiales	Salicaceae	Salix	Salix breweri
1492	Magnoliopsida	Malpighiales	Violaceae	Viola	Viola glabella
1493	Magnoliopsida	Asterales	Asteraceae	Eriophyllum	Eriophyllum multicaule
1494	Liliopsida	Liliales	Liliaceae	Calochortus	Calochortus monophyllus
1495	Magnoliopsida	Rosales	Rosaceae	Prunus	Prunus persica
1496	Liliopsida	Liliales	Liliaceae	Fritillaria	Fritillaria ojaiensis
1497	Magnoliopsida	Brassicales	Brassicaceae	Descurainia	Descurainia sophia
1498	Liliopsida	Asparagales	Orchidaceae	Corallorhiza	Corallorhiza maculata
1499	Magnoliopsida	Rosales	Rhamnaceae	Ceanothus	Ceanothus pendletonensi
1500	Magnoliopsida	Asterales	Asteraceae	Solidago	Solidago spathulata
1501	Magnoliopsida	Asterales	Asteraceae	Layia	Layia chrysanthemoides
1502	Magnoliopsida	Ericales	Polemoniaceae	Leptosiphon	Leptosiphon androsaceus
1503	Magnoliopsida	Boraginales	Hydrophyllaceae	Phacelia	Phacelia breweri
1504	Magnoliopsida	Brassicales	Brassicaceae	Streptanthus	Streptanthus hispidus
1505	Magnoliopsida	Brassicales	Brassicaceae	Lepidium	Lepidium jaredii
1506	Magnoliopsida	Brassicales	Brassicaceae	Streptanthus	Streptanthus hammittii
1507	Magnoliopsida	Brassicales	Brassicaceae	Streptanthus	Streptanthus californic
1508	Magnoliopsida	Caryophyllales	Caryophyllaceae	Silene	Silene coniflora
1509	Magnoliopsida	Ericales	Styracaceae	Styrax	Styrax redivivus
1510	Magnoliopsida	Brassicales	Limnanthaceae	Limnanthes	Limnanthes douglasii
1511	Liliopsida	Poales	Poaceae	Bromus	Bromus hordeaceus
1512	Magnoliopsida	Boraginales	Hydrophyllaceae	Romanzoffia	Romanzoffia californica
1513	Magnoliopsida	Asterales	Asteraceae	Layia	Layia pentachaeta
1514	Magnoliopsida	Malvales	Malvaceae	Sidalcea	Sidalcea sparsifolia
1515	Magnoliopsida	Caryophyllales	Tamaricaceae	Tamarix	Tamarix parviflora
1516	Magnoliopsida	Apiales	Apiaceae	Angelica	Angelica californica
1517	Magnoliopsida	Apiales	Apiaceae	Daucus	Daucus carota
1518	Magnoliopsida	Asterales	Asteraceae	Erigeron	Erigeron foliosus
1519	Magnoliopsida	Rosales	Rosaceae	Horkelia	Horkelia truncata
1520	Magnoliopsida	Caryophyllales	Polygonaceae	Chorizanthe	Chorizanthe polygonoide
1521	Magnoliopsida	Lamiales	Lamiaceae	Stachys	Stachys rigida
1522	Magnoliopsida	Fabales	Polygalaceae	Rhinotropis	Rhinotropis californica
1523	Magnoliopsida	Lamiales	Phrymaceae	Erythranthe	Erythranthe diffusa
1524	Magnoliopsida	Lamiales	Plantaginaceae	Synthyris	Synthyris cordata
1525	Liliopsida	Asparagales	Orchidaceae	Platanthera	Platanthera cooperi
1526	Magnoliopsida	Lamiales	Phrymaceae	Diplacus	Diplacus kelloggii
1527	Magnoliopsida	Lamiales	Oleaceae	Fraxinus	Fraxinus dipetala
1528	Magnoliopsida	Fabales	Fabaceae	Trifolium	Trifolium angustifolium
1529	Magnoliopsida	Fabales	Fabaceae	Parkinsonia	Parkinsonia aculeata
1530	Magnoliopsida	Apiales	Pittosporaceae	Pittosporum	Pittosporum tenuifolium
1531	Magnoliopsida	Brassicales	Brassicaceae	Sisymbrium	Sisymbrium officinale
1532	Liliopsida	Asparagales	Amaryllidaceae	Allium	Allium howellii
1533	Magnoliopsida	Lamiales	Plantaginaceae	Collinsia	Collinsia parryi
1534	Gnetopsida	Ephedrales	Ephedraceae	Ephedra	Ephedra californica
1535	Liliopsida	Asparagales	Asparagaceae	Triteleia	Triteleia hyacinthina
1536	Magnoliopsida	Lamiales	Verbenaceae	Phyla	Phyla nodiflora
1537	Magnoliopsida	Rosales	Rosaceae	Pyrus	Pyrus calleryana
1538	Magnoliopsida	Boraginales	Boraginaceae	Plagiobothrys	Plagiobothrys canescens
1539	Liliopsida	Poales	Poaceae	Lolium	Lolium multiflorum
1540	Magnoliopsida	Malvales	Malvaceae	Grewia	Grewia occidentalis
1541	Magnoliopsida	Fabales	Fabaceae	Melilotus	Melilotus officinalis
1542	Magnoliopsida	Ranunculales	Ranunculaceae	Delphinium	Delphinium parishii
1543	Magnoliopsida	Malpighiales	Euphorbiaceae	Croton	Croton setiger
1544	Magnoliopsida	Rosales	Elaeagnaceae	Elaeagnus	Elaeagnus pungens
1545	Magnoliopsida	Asterales	Asteraceae	Senecio	Senecio aronicoides
1546	Magnoliopsida	Caryophyllales	Nyctaginaceae	Mirabilis	Mirabilis jalapa
1547	Magnoliopsida	Solanales	Convolvulaceae	Ipomoea	Ipomoea purpurea
1548	Magnoliopsida	Ericales	Polemoniaceae	Navarretia	Navarretia hamata
1549	Magnoliopsida	Caryophyllales	Caryophyllaceae	Spergula	Spergula villosa
1550	Magnoliopsida	Fabales	Fabaceae	Olneya	Olneya tesota
1551	Magnoliopsida	Myrtales	Onagraceae	Oenothera	Oenothera speciosa
1552	Magnoliopsida	Rosales	Rhamnaceae	Ceanothus	Ceanothus velutinus
1553	Magnoliopsida	Rosales	Rosaceae	Prunus	Prunus fasciculata
1554	Magnoliopsida	Ranunculales	Ranunculaceae	Delphinium	Delphinium recurvatum
1555	Magnoliopsida	Asterales	Asteraceae	Madia	Madia elegans
1556	Magnoliopsida	Lamiales	Verbenaceae	Verbena	Verbena lilacina
1557	Magnoliopsida	Lamiales	Orobanchaceae	Parentucellia	Parentucellia latifolia
1558	Magnoliopsida	Saxifragales	Saxifragaceae	Lithophragma	Lithophragma cymbalaria
1559	Liliopsida	Asparagales	Amaryllidaceae	Allium	Allium peninsulare
1560	Magnoliopsida	Myrtales	Onagraceae	Camissoniopsi	Camissoniopsis lewisii
1561	Magnoliopsida	Brassicales	Brassicaceae	Barbarea	Barbarea vulgaris
1562	Magnoliopsida	Ericales	Ericaceae	Arctostaphylo	Arctostaphylos pungens
1563	Magnoliopsida	Asterales	Asteraceae	Syntrichopapp	Syntrichopappus lemmoni
1564	Magnoliopsida	Caryophyllales	Polygonaceae	Chorizanthe	Chorizanthe pungens
1565	Magnoliopsida	Vitales	Vitaceae	Vitis	Vitis californica
1566	Liliopsida	Poales	Poaceae	Poa	Poa bulbosa
1567	Magnoliopsida	Apiales	Araliaceae	Hydrocotyle	Hydrocotyle ranunculoid
1568	Magnoliopsida	Caryophyllales	Montiaceae	Claytonia	Claytonia sibirica
1569	Magnoliopsida	Gentianales	Gentianaceae	Gentiana	Gentiana affinis
1570	Magnoliopsida	Caryophyllales	Caryophyllaceae	Scleranthus	Scleranthus annuus
1571	Magnoliopsida	Lamiales	Plantaginaceae	Veronica	Veronica peregrina
1572	Magnoliopsida	Asterales	Asteraceae	Arnica	Arnica discoidea
1573	Magnoliopsida	Lamiales	Orobanchaceae	Triphysaria	Triphysaria versicolor
1574	Magnoliopsida	Ericales	Polemoniaceae	Maculigilia	Maculigilia maculata
1575	Liliopsida	Poales	Poaceae	Hordeum	Hordeum brachyantherum
1576	Magnoliopsida	Fabales	Fabaceae	Trifolium	Trifolium ciliolatum
1577	Magnoliopsida	Fabales	Fabaceae	Medicago	Medicago sativa
1578	Magnoliopsida	Asterales	Asteraceae	Deinandra	Deinandra corymbosa
1579	Liliopsida	Poales	Poaceae	Festuca	Festuca myuros
1580	Magnoliopsida	Lamiales	Plantaginaceae	Linaria	Linaria maroccana
1581	Magnoliopsida	Brassicales	Brassicaceae	Thysanocarpus	Thysanocarpus radians
1582	Magnoliopsida	Caryophyllales	Caryophyllaceae	Herniaria	Herniaria cinerea
1583	Magnoliopsida	Asterales	Asteraceae	Helianthella	Helianthella castanea
1584	Magnoliopsida	Gentianales	Gentianaceae	Zeltnera	Zeltnera muehlenbergii
1585	Liliopsida	Poales	Cyperaceae	Eleocharis	Eleocharis macrostachya
1586	Magnoliopsida	Lamiales	Lamiaceae	Lamium	Lamium galeobdolon
1587	Magnoliopsida	Malpighiales	Hypericaceae	Hypericum	Hypericum anagalloides
1588	Magnoliopsida	Fabales	Fabaceae	Lathyrus	Lathyrus littoralis
1589	Magnoliopsida	Lamiales	Plantaginaceae	Bacopa	Bacopa monnieri
1590	Magnoliopsida	Asterales	Campanulaceae	Downingia	Downingia bicornuta
1591	Liliopsida	Liliales	Liliaceae	Calochortus	Calochortus tolmiei
1592	Magnoliopsida	Asterales	Asteraceae	Pericallis	Pericallis hybrida
1593	Magnoliopsida	Geraniales	Geraniaceae	Geranium	Geranium carolinianum
1594	Magnoliopsida	Myrtales	Onagraceae	Tetrapteron	Tetrapteron palmeri
1595	Magnoliopsida	Myrtales	Onagraceae	Ludwigia	Ludwigia peploides
1596	Magnoliopsida	Lamiales	Plantaginaceae	Collinsia	Collinsia tinctoria
1597	Magnoliopsida	Ranunculales	Ranunculaceae	Ranunculus	Ranunculus bonariensis
1598	Magnoliopsida	Saxifragales	Crassulaceae	Aeonium	Aeonium arboreum
1599	Magnoliopsida	Fabales	Fabaceae	Trifolium	Trifolium gracilentum
1600	Liliopsida	Liliales	Liliaceae	Fritillaria	Fritillaria falcata
1601	Magnoliopsida	Fabales	Fabaceae	Trifolium	Trifolium microdon
1602	Magnoliopsida	Fabales	Fabaceae	Cytisus	Cytisus striatus
1603	Magnoliopsida	Asterales	Asteraceae	Ancistrocarph	Ancistrocarphus filagin
1604	Magnoliopsida	Apiales	Apiaceae	Lomatium	Lomatium mohavense
1605	Magnoliopsida	Lamiales	Lamiaceae	Acanthomintha	Acanthomintha lanceolat
1606	Magnoliopsida	Ericales	Polemoniaceae	Leptosiphon	Leptosiphon bicolor
1607	Magnoliopsida	Lamiales	Oleaceae	Ligustrum	Ligustrum vulgare
1608	Magnoliopsida	Boraginales	Boraginaceae	Amsinckia	Amsinckia tessellata
1609	Magnoliopsida	Boraginales	Hydrophyllaceae	Phacelia	Phacelia brachyloba
1610	Magnoliopsida	Lamiales	Lamiaceae	Salvia	Salvia dorrii
1611	Magnoliopsida	Brassicales	Brassicaceae	Boechera	Boechera pulchra
1612	Liliopsida	Asparagales	Amaryllidaceae	Allium	Allium sharsmithiae
1613	Magnoliopsida	Asterales	Asteraceae	Gamochaeta	Gamochaeta stagnalis
1614	Magnoliopsida	Caryophyllales	Polygonaceae	Eriogonum	Eriogonum arborescens
1615	Magnoliopsida	Fabales	Fabaceae	Vicia	Vicia ludoviciana
1616	Liliopsida	Asparagales	Iridaceae	Sisyrinchium	Sisyrinchium californic
1617	Magnoliopsida	Lamiales	Lamiaceae	Lepechinia	Lepechinia cardiophylla
1618	Magnoliopsida	Lamiales	Orobanchaceae	Cordylanthus	Cordylanthus rigidus
1619	Magnoliopsida	Malpighiales	Euphorbiaceae	Euphorbia	Euphorbia segetalis
1620	Magnoliopsida	Lamiales	Plantaginaceae	Collinsia	Collinsia bartsiifolia
1621	Magnoliopsida	Asterales	Asteraceae	Hesperevax	Hesperevax sparsiflora
1622	Liliopsida	Asparagales	Asparagaceae	Triteleia	Triteleia lilacina
1623	Magnoliopsida	Asterales	Asteraceae	Malacothrix	Malacothrix californica
1624	Magnoliopsida	Asterales	Asteraceae	Achyrachaena	Achyrachaena mollis
1625	Magnoliopsida	Asterales	Asteraceae	Calycadenia	Calycadenia multiglandu
1626	Magnoliopsida	Malvales	Malvaceae	Modiola	Modiola caroliniana
1627	Magnoliopsida	Rosales	Rosaceae	Purshia	Purshia glandulosa
1628	Liliopsida	Asparagales	Amaryllidaceae	Allium	Allium amplectens
1629	Magnoliopsida	Fabales	Fabaceae	Astragalus	Astragalus douglasii
1630	Magnoliopsida	Asterales	Asteraceae	Layia	Layia hieracioides
1631	Magnoliopsida	Myrtales	Onagraceae	Oenothera	Oenothera rosea
1632	Magnoliopsida	Lamiales	Orobanchaceae	Castilleja	Castilleja applegatei
1633	Magnoliopsida	Asterales	Asteraceae	Tetradymia	Tetradymia axillaris
1634	Magnoliopsida	Lamiales	Orobanchaceae	Aphyllon	Aphyllon uniflorum
1635	Magnoliopsida	Lamiales	Lamiaceae	Glechoma	Glechoma hederacea
1636	Magnoliopsida	Ericales	Polemoniaceae	Loeseliastrum	Loeseliastrum matthewsi
1637	Magnoliopsida	Asterales	Asteraceae	Encelia	Encelia frutescens
1638	Magnoliopsida	Myrtales	Onagraceae	Camissonia	Camissonia contorta
1639	Magnoliopsida	Ranunculales	Papaveraceae	Canbya	Canbya candida
1640	Magnoliopsida	Asterales	Asteraceae	Tripleurosper	Tripleurospermum inodor
1641	Liliopsida	Asparagales	Iridaceae	Iris	Iris fernaldii
1642	Magnoliopsida	Ericales	Polemoniaceae	Leptosiphon	Leptosiphon lemmonii
1643	Magnoliopsida	Fabales	Fabaceae	Trifolium	Trifolium microcephalum
1644	Magnoliopsida	Lamiales	Plantaginaceae	Veronica	Veronica serpyllifolia
1645	Magnoliopsida	Fabales	Fabaceae	Lupinus	Lupinus stiversii
1646	Magnoliopsida	Gentianales	Gentianaceae	Microcala	Microcala quadrangulari
1647	Magnoliopsida	Asterales	Asteraceae	Rhagadiolus	Rhagadiolus stellatus
1648	Magnoliopsida	Fabales	Fabaceae	Lotus	Lotus corniculatus
1649	Magnoliopsida	Boraginales	Boraginaceae	Johnstonella	Johnstonella micromeres
1650	Magnoliopsida	Saxifragales	Saxifragaceae	Lithophragma	Lithophragma bolanderi
1651	Magnoliopsida	Caryophyllales	Caryophyllaceae	Petrorhagia	Petrorhagia dubia
1652	Magnoliopsida	Ericales	Polemoniaceae	Leptosiphon	Leptosiphon floribundum
1653	Magnoliopsida	Asterales	Asteraceae	Cirsium	Cirsium brevistylum
1654	Magnoliopsida	Asterales	Asteraceae	Lactuca	Lactuca virosa
1655	Liliopsida	Asparagales	Iridaceae	Sisyrinchium	Sisyrinchium rosulatum
1656	Magnoliopsida	Myrtales	Onagraceae	Clarkia	Clarkia epilobioides
1657	Magnoliopsida	Lamiales	Lamiaceae	Ajuga	Ajuga reptans
1658	Magnoliopsida	Asterales	Campanulaceae	Lobelia	Lobelia erinus
1659	Magnoliopsida	Fabales	Fabaceae	Acmispon	Acmispon tomentosus
1660	Liliopsida	Poales	Poaceae	Festuca	Festuca octoflora
1661	Magnoliopsida	Asterales	Asteraceae	Gaillardia	Gaillardia pulchella
1662	Liliopsida	Poales	Poaceae	Koeleria	Koeleria macrantha
1663	Magnoliopsida	Caryophyllales	Amaranthaceae	Amaranthus	Amaranthus albus
1664	Liliopsida	Asparagales	Asparagaceae	Brodiaea	Brodiaea terrestris
1665	Magnoliopsida	Ericales	Polemoniaceae	Eriastrum	Eriastrum diffusum
1666	Liliopsida	Asparagales	Asparagaceae	Bloomeria	Bloomeria crocea
1667	Liliopsida	Asparagales	Asparagaceae	Dichelostemma	Dichelostemma multiflor
1668	Magnoliopsida	Asterales	Asteraceae	Balsamorhiza	Balsamorhiza macrolepis
1669	Liliopsida	Liliales	Liliaceae	Calochortus	Calochortus dunnii
1670	Magnoliopsida	Lamiales	Plantaginaceae	Collinsia	Collinsia concolor
1671	Magnoliopsida	Fabales	Fabaceae	Trifolium	Trifolium fucatum
1672	Magnoliopsida	Asterales	Asteraceae	Centaurea	Centaurea cyanus
1673	Magnoliopsida	Ericales	Polemoniaceae	Eriastrum	Eriastrum densifolium
1674	Magnoliopsida	Malpighiales	Violaceae	Viola	Viola sheltonii
1675	Magnoliopsida	Lamiales	Orobanchaceae	Castilleja	Castilleja rubicundula
1676	Magnoliopsida	Caryophyllales	Polygonaceae	Eriogonum	Eriogonum saxatile
1677	Magnoliopsida	Lamiales	Plantaginaceae	Sairocarpus	Sairocarpus coulterianu
1678	Magnoliopsida	Asterales	Asteraceae	Ericameria	Ericameria cuneata
1679	Magnoliopsida	Asterales	Asteraceae	Monolopia	Monolopia gracilens
1680	Magnoliopsida	Solanales	Convolvulaceae	Convolvulus	Convolvulus arvensis
1681	Magnoliopsida	Fabales	Fabaceae	Astragalus	Astragalus tener
1682	Magnoliopsida	Brassicales	Brassicaceae	Streptanthus	Streptanthus cooperi
1683	Magnoliopsida	Saxifragales	Grossulariaceae	Ribes	Ribes amarum
1684	Magnoliopsida	Asterales	Asteraceae	Pentachaeta	Pentachaeta lyonii
1685	Magnoliopsida	Asterales	Campanulaceae	Downingia	Downingia insignis
1686	Magnoliopsida	Boraginales	Boraginaceae	Amsinckia	Amsinckia lycopsoides
1687	Magnoliopsida	Malvales	Malvaceae	Malacothamnus	Malacothamnus davidsoni
1688	Liliopsida	Poales	Poaceae	Hordeum	Hordeum marinum
1689	Magnoliopsida	Asterales	Asteraceae	Laennecia	Laennecia coulteri
1690	Magnoliopsida	Caryophyllales	Caryophyllaceae	Stellaria	Stellaria nitens
1691	Liliopsida	Poales	Poaceae	Poa	Poa secunda
1692	Magnoliopsida	Asterales	Campanulaceae	Downingia	Downingia concolor
1693	Magnoliopsida	Ranunculales	Ranunculaceae	Delphinium	Delphinium variegatum
1694	Magnoliopsida	Apiales	Apiaceae	Torilis	Torilis arvensis
1695	Liliopsida	Asparagales	Asparagaceae	Triteleia	Triteleia lugens
1696	Magnoliopsida	Asterales	Campanulaceae	Downingia	Downingia pulchella
1697	Magnoliopsida	Asterales	Campanulaceae	Downingia	Downingia pusilla
1698	Magnoliopsida	Lamiales	Lamiaceae	Mentha	Mentha spicata
1699	Liliopsida	Poales	Cyperaceae	Carex	Carex nudata
1700	Magnoliopsida	Fabales	Fabaceae	Trifolium	Trifolium barbigerum
1701	Liliopsida	Liliales	Liliaceae	Lilium	Lilium pardalinum
1702	Magnoliopsida	Brassicales	Brassicaceae	Boechera	Boechera californica
1703	Magnoliopsida	Malpighiales	Violaceae	Viola	Viola riviniana
1704	Magnoliopsida	Saxifragales	Saxifragaceae	Lithophragma	Lithophragma parvifloru
1705	Magnoliopsida	Ranunculales	Ranunculaceae	Ranunculus	Ranunculus aquatilis
1706	Magnoliopsida	Caryophyllales	Aizoaceae	Drosanthemum	Drosanthemum hispidum
1707	Liliopsida	Asparagales	Tecophilaeaceae	Odontostomum	Odontostomum hartwegii
1708	Magnoliopsida	Solanales	Solanaceae	Nicandra	Nicandra physalodes
1709	Liliopsida	Liliales	Liliaceae	Calochortus	Calochortus superbus
1710	Magnoliopsida	Asterales	Asteraceae	Urospermum	Urospermum picroides
1711	Magnoliopsida	Cornales	Loasaceae	Mentzelia	Mentzelia lindleyi
1712	Magnoliopsida	Asterales	Asteraceae	Madia	Madia gracilis
1713	Magnoliopsida	Gentianales	Apocynaceae	Asclepias	Asclepias cordifolia
1714	Magnoliopsida	Saxifragales	Grossulariaceae	Ribes	Ribes viburnifolium
1715	Liliopsida	Asparagales	Asparagaceae	Bloomeria	Bloomeria clevelandii
1716	Magnoliopsida	Myrtales	Onagraceae	Epilobium	Epilobium minutum
1717	Magnoliopsida	Ericales	Polemoniaceae	Navarretia	Navarretia leucocephala
1718	Magnoliopsida	Dipsacales	Viburnaceae	Viburnum	Viburnum opulus
1719	Magnoliopsida	Rosales	Rhamnaceae	Scutia	Scutia pauciflora
1720	Magnoliopsida	Asterales	Asteraceae	Logfia	Logfia arizonica
1721	Liliopsida	Asparagales	Asparagaceae	Brodiaea	Brodiaea jolonensis
1722	Magnoliopsida	Brassicales	Brassicaceae	Streptanthus	Streptanthus breweri
1723	Magnoliopsida	Lamiales	Phrymaceae	Diplacus	Diplacus tricolor
1724	Magnoliopsida	Brassicales	Brassicaceae	Boechera	Boechera arcuata
1725	Polypodiopsida	Polypodiales	Aspleniaceae	Asplenium	Asplenium vespertinum
1726	Liliopsida	Liliales	Liliaceae	Calochortus	Calochortus argillosus
1727	Magnoliopsida	Caryophyllales	Caryophyllaceae	Sabulina	Sabulina douglasii
1728	Magnoliopsida	Asterales	Asteraceae	Acamptopappus	Acamptopappus sphaeroce
1729	Magnoliopsida	Fabales	Fabaceae	Acmispon	Acmispon brachycarpus
1730	Magnoliopsida	Asterales	Campanulaceae	Downingia	Downingia cuspidata
1731	Magnoliopsida	Myrtales	Onagraceae	Clarkia	Clarkia purpurea
1732	Magnoliopsida	Caryophyllales	Caryophyllaceae	Silene	Silene lemmonii
1733	Magnoliopsida	Sapindales	Rutaceae	Ruta	Ruta chalepensis
1734	Magnoliopsida	Ranunculales	Ranunculaceae	Ranunculus	Ranunculus trichophyllu
1735	Magnoliopsida	Gentianales	Apocynaceae	Asclepias	Asclepias eriocarpa
1736	Liliopsida	Asparagales	Asparagaceae	Dichelostemma	Dichelostemma congestum
1737	Magnoliopsida	Asterales	Campanulaceae	Nemacladus	Nemacladus rubescens
1738	Magnoliopsida	Geraniales	Geraniaceae	Geranium	Geranium ocellatum
1739	Magnoliopsida	Vitales	Vitaceae	Parthenocissu	Parthenocissus quinquef
1740	Magnoliopsida	Lamiales	Lamiaceae	Mentha	Mentha suaveolens
1741	Magnoliopsida	Lamiales	Plantaginaceae	Russelia	Russelia equisetiformis
1742	Magnoliopsida	Apiales	Apiaceae	Lomatium	Lomatium nudicaule
1743	Liliopsida	Poales	Poaceae	Bromus	Bromus cebadilla
1744	Magnoliopsida	Gentianales	Gentianaceae	Zeltnera	Zeltnera venusta
1745	Magnoliopsida	Boraginales	Boraginaceae	Pectocarya	Pectocarya setosa
1746	Magnoliopsida	Boraginales	Hydrophyllaceae	Phacelia	Phacelia curvipes
1747	Magnoliopsida	Ericales	Polemoniaceae	Leptosiphon	Leptosiphon breviculus
1748	Pinopsida	Pinales	Pinaceae	Pinus	Pinus jeffreyi
1749	Magnoliopsida	Myrtales	Myrtaceae	Eucalyptus	Eucalyptus torquata
1750	Magnoliopsida	Fabales	Fabaceae	Senna	Senna pendula
1751	Magnoliopsida	Sapindales	Meliaceae	Melia	Melia azedarach
1752	Magnoliopsida	Saxifragales	Crassulaceae	Crassula	Crassula colligata
1753	Magnoliopsida	Rosales	Rosaceae	Rosa	Rosa rugosa
1754	Magnoliopsida	Fabales	Fabaceae	Lupinus	Lupinus densiflorus
1755	Liliopsida	Poales	Poaceae	Bromus	Bromus carinatus
1756	Magnoliopsida	Caryophyllales	Polygonaceae	Eriogonum	Eriogonum angulosum
1757	Magnoliopsida	Gentianales	Apocynaceae	Asclepias	Asclepias speciosa
1758	Magnoliopsida	Boraginales	Boraginaceae	Symphytum	Symphytum officinale
1759	Magnoliopsida	Caryophyllales	Polygonaceae	Eriogonum	Eriogonum gracillimum
1760	Liliopsida	Liliales	Liliaceae	Lilium	Lilium rubescens
1761	Magnoliopsida	Malvales	Malvaceae	Sidalcea	Sidalcea calycosa
1762	Magnoliopsida	Ericales	Polemoniaceae	Allophyllum	Allophyllum gilioides
1763	Magnoliopsida	Boraginales	Hydrophyllaceae	Phacelia	Phacelia phacelioides
1764	Magnoliopsida	Apiales	Apiaceae	Sanicula	Sanicula saxatilis
1765	Magnoliopsida	Lamiales	Scrophulariaceae	Leucophyllum	Leucophyllum frutescens
1766	Magnoliopsida	Ericales	Polemoniaceae	Leptosiphon	Leptosiphon ciliatus
1767	Magnoliopsida	Malvales	Malvaceae	Sidalcea	Sidalcea glaucescens
1768	Magnoliopsida	Asterales	Asteraceae	Cirsium	Cirsium quercetorum
1769	Magnoliopsida	Caryophyllales	Polygonaceae	Eriogonum	Eriogonum covilleanum
1770	Magnoliopsida	Myrtales	Onagraceae	Clarkia	Clarkia delicata
1771	Magnoliopsida	Fabales	Fabaceae	Trifolium	Trifolium tomentosum
1772	Magnoliopsida	Asterales	Asteraceae	Microseris	Microseris douglasii
1773	Magnoliopsida	Asterales	Asteraceae	Malacothrix	Malacothrix floccifera
1774	Magnoliopsida	Asterales	Asteraceae	Erigeron	Erigeron divergens
1775	Magnoliopsida	Malvales	Malvaceae	Malacothamnus	Malacothamnus densiflor
1776	Magnoliopsida	Saxifragales	Crassulaceae	Crassula	Crassula solieri
1777	Magnoliopsida	Asterales	Asteraceae	Eriophyllum	Eriophyllum jepsonii
1778	Liliopsida	Poales	Cyperaceae	Eleocharis	Eleocharis palustris
1779	Magnoliopsida	Caryophyllales	Caryophyllaceae	Silene	Silene coronaria
1780	Magnoliopsida	Asterales	Campanulaceae	Nemacladus	Nemacladus tenuis
1781	Magnoliopsida	Caryophyllales	Polygonaceae	Chorizanthe	Chorizanthe breweri
1782	Liliopsida	Liliales	Liliaceae	Calochortus	Calochortus luteus
1783	Magnoliopsida	Caryophyllales	Cactaceae	Opuntia	Opuntia vaseyi
1784	Magnoliopsida	Lamiales	Plantaginaceae	Hippuris	Hippuris vulgaris
1785	Liliopsida	Asparagales	Asparagaceae	Dichelostemma	Dichelostemma volubile
1786	Liliopsida	Asparagales	Amaryllidaceae	Allium	Allium unifolium
1787	Magnoliopsida	Asterales	Asteraceae	Centromadia	Centromadia parryi
1788	Magnoliopsida	Apiales	Apiaceae	Perideridia	Perideridia pringlei
1789	Magnoliopsida	Asterales	Campanulaceae	Triodanis	Triodanis biflora
1790	Magnoliopsida	Lamiales	Lamiaceae	Mentha	Mentha pulegium
1791	Magnoliopsida	Saxifragales	Crassulaceae	Cotyledon	Cotyledon orbiculata
1792	Magnoliopsida	Lamiales	Plantaginaceae	Callitriche	Callitriche heterophyll
1793	Magnoliopsida	Boraginales	Boraginaceae	Symphytum	Symphytum orientale
1794	Magnoliopsida	Asterales	Asteraceae	Lapsana	Lapsana communis
1795	Magnoliopsida	Asterales	Asteraceae	Lasthenia	Lasthenia fremontii
1796	Magnoliopsida	Lamiales	Oleaceae	Fraxinus	Fraxinus latifolia
1797	Magnoliopsida	Rosales	Rosaceae	Amelanchier	Amelanchier utahensis
1798	Magnoliopsida	Brassicales	Brassicaceae	Boechera	Boechera parishii
1799	Magnoliopsida	Caryophyllales	Polygonaceae	Chorizanthe	Chorizanthe cuspidata
1800	Magnoliopsida	Fagales	Juglandaceae	Juglans	Juglans hindsii
1801	Magnoliopsida	Fabales	Fabaceae	Lathyrus	Lathyrus tingitanus
1802	Magnoliopsida	Rosales	Rosaceae	Crataegus	Crataegus monogyna
1803	Magnoliopsida	Laurales	Lauraceae	Cinnamomum	Cinnamomum camphora
1804	Magnoliopsida	Asterales	Asteraceae	Thrincia	Thrincia saxatilis
1805	Magnoliopsida	Vitales	Vitaceae	Vitis	Vitis giradiana
1806	Magnoliopsida	Lamiales	Phrymaceae	Erythranthe	Erythranthe floribunda
1807	Magnoliopsida	Asterales	Asteraceae	Volutaria	Volutaria muricata
1808	Magnoliopsida	Malvales	Malvaceae	Sidalcea	Sidalcea diploscypha
1809	Magnoliopsida	Caryophyllales	Amaranthaceae	Atriplex	Atriplex rosea
1810	Magnoliopsida	Ericales	Polemoniaceae	Leptosiphon	Leptosiphon acicularis
1811	Magnoliopsida	Fabales	Fabaceae	Pediomelum	Pediomelum californicum
1812	Magnoliopsida	Myrtales	Onagraceae	Clarkia	Clarkia breweri
1813	Magnoliopsida	Fabales	Fabaceae	Erythrostemon	Erythrostemon gilliesii
1814	Magnoliopsida	Asterales	Asteraceae	Anaphalis	Anaphalis margaritacea
1815	Liliopsida	Asparagales	Amaryllidaceae	Allium	Allium crispum
1816	Magnoliopsida	Cornales	Loasaceae	Mentzelia	Mentzelia veatchiana
1817	Magnoliopsida	Ericales	Polemoniaceae	Saltugilia	Saltugilia splendens
1818	Liliopsida	Asparagales	Amaryllidaceae	Allium	Allium diabolense
1819	Liliopsida	Liliales	Liliaceae	Calochortus	Calochortus venustus
1820	Liliopsida	Poales	Poaceae	Brachypodium	Brachypodium distachyon
1821	Magnoliopsida	Caryophyllales	Polygonaceae	Eriogonum	Eriogonum davidsonii
1822	Magnoliopsida	Caryophyllales	Polygonaceae	Chorizanthe	Chorizanthe staticoides
1823	Magnoliopsida	Lamiales	Orobanchaceae	Aphyllon	Aphyllon tuberosum
1824	Liliopsida	Poales	Poaceae	Parapholis	Parapholis incurva
1825	Magnoliopsida	Lamiales	Plantaginaceae	Collinsia	Collinsia multicolor
1826	Magnoliopsida	Asterales	Asteraceae	Layia	Layia jonesii
1827	Magnoliopsida	Lamiales	Orobanchaceae	Castilleja	Castilleja lineariloba
1828	Magnoliopsida	Boraginales	Boraginaceae	Cryptantha	Cryptantha clevelandii
1829	Magnoliopsida	Lamiales	Phrymaceae	Erythranthe	Erythranthe glaucescens
1830	Magnoliopsida	Asterales	Asteraceae	Lasthenia	Lasthenia microglossa
1831	Magnoliopsida	Fabales	Fabaceae	Trifolium	Trifolium pratense
1832	Magnoliopsida	Asterales	Asteraceae	Tolpis	Tolpis barbata
1833	Magnoliopsida	Lamiales	Orobanchaceae	Kopsiopsis	Kopsiopsis hookeri
1834	Magnoliopsida	Rosales	Rosaceae	Malus	Malus domestica
1835	Liliopsida	Poales	Poaceae	Hordeum	Hordeum vulgare
1836	Magnoliopsida	Ericales	Primulaceae	Lysimachia	Lysimachia foemina
1837	Magnoliopsida	Lamiales	Orobanchaceae	Castilleja	Castilleja plagiotoma
1838	Magnoliopsida	Rosales	Rhamnaceae	Ceanothus	Ceanothus cyaneus
1839	Magnoliopsida	Asterales	Asteraceae	Calycadenia	Calycadenia villosa
1840	Magnoliopsida	Lamiales	Orobanchaceae	Aphyllon	Aphyllon fasciculatum
1841	Liliopsida	Poales	Poaceae	Danthonia	Danthonia californica
1842	Magnoliopsida	Ericales	Balsaminaceae	Impatiens	Impatiens balfourii
1843	Magnoliopsida	Lamiales	Orobanchaceae	Castilleja	Castilleja ambigua
1844	Magnoliopsida	Boraginales	Namaceae	Eriodictyon	Eriodictyon tomentosum
1845	Magnoliopsida	Fabales	Fabaceae	Trifolium	Trifolium dichotomum
1846	Magnoliopsida	Solanales	Convolvulaceae	Calystegia	Calystegia malacophylla
1847	Magnoliopsida	Gentianales	Apocynaceae	Amsonia	Amsonia tomentosa
1848	Magnoliopsida	Cucurbitales	Cucurbitaceae	Cucurbita	Cucurbita palmata
1849	Magnoliopsida	Brassicales	Brassicaceae	Thysanocarpus	Thysanocarpus rigidus
1850	Magnoliopsida	Asterales	Asteraceae	Brickellia	Brickellia atractyloide
1851	Magnoliopsida	Saxifragales	Grossulariaceae	Ribes	Ribes roezlii
1852	Magnoliopsida	Caryophyllales	Polygonaceae	Chorizanthe	Chorizanthe membranacea
1853	Magnoliopsida	Boraginales	Boraginaceae	Plagiobothrys	Plagiobothrys chorisian
1854	Liliopsida	Liliales	Liliaceae	Calochortus	Calochortus clavatus
1855	Liliopsida	Asparagales	Amaryllidaceae	Allium	Allium fimbriatum
1856	Magnoliopsida	Lamiales	Plantaginaceae	Tonella	Tonella tenella
1857	Liliopsida	Asparagales	Asparagaceae	Dichelostemma	Dichelostemma ida-maia
1858	Magnoliopsida	Ranunculales	Ranunculaceae	Delphinium	Delphinium gypsophilum
1859	Magnoliopsida	Caryophyllales	Polygonaceae	Hollisteria	Hollisteria lanata
1860	Magnoliopsida	Solanales	Solanaceae	Lycianthes	Lycianthes rantonnetii
1861	Magnoliopsida	Solanales	Solanaceae	Solanum	Solanum laciniatum
1862	Magnoliopsida	Lamiales	Plantaginaceae	Sairocarpus	Sairocarpus multiflorus
1863	Magnoliopsida	Caryophyllales	Amaranthaceae	Alternanthera	Alternanthera philoxero
1864	Liliopsida	Asparagales	Asparagaceae	Brodiaea	Brodiaea filifolia
1865	Magnoliopsida	Ericales	Polemoniaceae	Leptosiphon	Leptosiphon latisectus
1866	Magnoliopsida	Asterales	Campanulaceae	Downingia	Downingia ornatissima
1867	Magnoliopsida	Fabales	Fabaceae	Hosackia	Hosackia pinnata
1868	Magnoliopsida	Lamiales	Lamiaceae	Pogogyne	Pogogyne serpylloides
1869	Magnoliopsida	Malpighiales	Passifloraceae	Passiflora	Passiflora manicata
1870	Magnoliopsida	Fabales	Fabaceae	Lathyrus	Lathyrus sphaericus
1871	Magnoliopsida	Lamiales	Lamiaceae	Trichostema	Trichostema lanceolatum
1872	Magnoliopsida	Asterales	Asteraceae	Agoseris	Agoseris retrorsa
1873	Magnoliopsida	Lamiales	Plantaginaceae	Penstemon	Penstemon clevelandii
1874	Magnoliopsida	Caryophyllales	Amaranthaceae	Atriplex	Atriplex coronata
1875	Magnoliopsida	Caryophyllales	Polygonaceae	Mucronea	Mucronea californica
1876	Magnoliopsida	Malpighiales	Euphorbiaceae	Euphorbia	Euphorbia ocellata
1877	Magnoliopsida	Lamiales	Phrymaceae	Diplacus	Diplacus vandenbergensi
1878	Magnoliopsida	Fabales	Fabaceae	Lupinus	Lupinus excubitus
1879	Liliopsida	Poales	Poaceae	Eriocoma	Eriocoma hymenoides
1880	Magnoliopsida	Zygophyllales	Krameriaceae	Krameria	Krameria erecta
1881	Magnoliopsida	Brassicales	Brassicaceae	Lepidium	Lepidium draba
1882	Magnoliopsida	Asterales	Asteraceae	Layia	Layia erubescens
1883	Magnoliopsida	Ranunculales	Papaveraceae	Papaver	Papaver rhoeas
1884	Magnoliopsida	Caryophyllales	Amaranthaceae	Beta	Beta vulgaris
1885	Magnoliopsida	Ranunculales	Papaveraceae	Papaver	Papaver somniferum
1886	Magnoliopsida	Fabales	Fabaceae	Vicia	Vicia hassei
1887	Liliopsida	Asparagales	Amaryllidaceae	Nothoscordum	Nothoscordum bivalve
1888	Magnoliopsida	Ericales	Polemoniaceae	Leptosiphon	Leptosiphon pygmaeus
1889	Liliopsida	Asparagales	Iridaceae	Babiana	Babiana nervosa
1890	Polypodiopsida	Polypodiales	Dryopteridaceae	Polystichum	Polystichum imbricans
1891	Magnoliopsida	Ericales	Polemoniaceae	Collomia	Collomia heterophylla
1892	Magnoliopsida	Lamiales	Phrymaceae	Diplacus	Diplacus rattanii
1893	Magnoliopsida	Rosales	Rosaceae	Cercocarpus	Cercocarpus ledifolius
1894	Magnoliopsida	Caryophyllales	Amaranthaceae	Chenopodium	Chenopodium album
1895	Magnoliopsida	Asterales	Campanulaceae	Heterocodon	Heterocodon rariflorum
1896	Magnoliopsida	Boraginales	Boraginaceae	Amsinckia	Amsinckia lunaris
1897	Magnoliopsida	Ericales	Primulaceae	Lysimachia	Lysimachia minima
1898	Magnoliopsida	Lamiales	Phrymaceae	Erythranthe	Erythranthe androsacea
1899	Magnoliopsida	Myrtales	Onagraceae	Clarkia	Clarkia concinna
1900	Magnoliopsida	Boraginales	Boraginaceae	Eremocarya	Eremocarya micrantha
1901	Magnoliopsida	Ericales	Ericaceae	Arctostaphylo	Arctostaphylos pringlei
1902	Magnoliopsida	Fabales	Fabaceae	Trifolium	Trifolium glomeratum
1903	Liliopsida	Asparagales	Amaryllidaceae	Allium	Allium lacunosum
1904	Magnoliopsida	Brassicales	Brassicaceae	Eruca	Eruca vesicaria
1905	Magnoliopsida	Apiales	Apiaceae	Osmorhiza	Osmorhiza brachypoda
1906	Magnoliopsida	Apiales	Araliaceae	Hydrocotyle	Hydrocotyle sibthorpioi
1907	Liliopsida	Poales	Poaceae	Hordeum	Hordeum pusillum
1908	Magnoliopsida	Rosales	Rosaceae	Sanguisorba	Sanguisorba minor
1909	Magnoliopsida	Asterales	Asteraceae	Anthemis	Anthemis cotula
1910	Magnoliopsida	Saxifragales	Grossulariaceae	Ribes	Ribes divaricatum
1911	Magnoliopsida	Rosales	Rosaceae	Prunus	Prunus virginiana
1912	Magnoliopsida	Ericales	Polemoniaceae	Phlox	Phlox austromontana
1913	Magnoliopsida	Fabales	Fabaceae	Acmispon	Acmispon americanus
1914	Liliopsida	Poales	Poaceae	Melica	Melica californica
1915	Magnoliopsida	Geraniales	Geraniaceae	Geranium	Geranium potentilloides
1916	Liliopsida	Poales	Poaceae	Phalaris	Phalaris californica
1917	Magnoliopsida	Lamiales	Lamiaceae	Acanthomintha	Acanthomintha ilicifoli
1918	Magnoliopsida	Vitales	Vitaceae	Parthenocissu	Parthenocissus tricuspi
1919	Magnoliopsida	Apiales	Apiaceae	Torilis	Torilis nodosa
1920	Magnoliopsida	Boraginales	Boraginaceae	Cryptantha	Cryptantha maritima
1921	Magnoliopsida	Fabales	Fabaceae	Lotus	Lotus tenuis
1922	Magnoliopsida	Rosales	Ulmaceae	Ulmus	Ulmus parvifolia
1923	Liliopsida	Poales	Poaceae	Calamagrostis	Calamagrostis nutkaensi
1924	Liliopsida	Asparagales	Asparagaceae	Brodiaea	Brodiaea coronaria
1925	Magnoliopsida	Caryophyllales	Caryophyllaceae	Spergularia	Spergularia marina
1926	Liliopsida	Poales	Poaceae	Aira	Aira caryophyllea
1927	Liliopsida	Poales	Cyperaceae	Scirpus	Scirpus microcarpus
1928	Magnoliopsida	Fabales	Fabaceae	Lathyrus	Lathyrus cicera
1929	Liliopsida	Poales	Poaceae	Deschampsia	Deschampsia bolanderi
1930	Magnoliopsida	Caryophyllales	Amaranthaceae	Amaranthus	Amaranthus blitoides
1931	Magnoliopsida	Nymphaeales	Nymphaeaceae	Nymphaea	Nymphaea odorata
1932	Liliopsida	Poales	Poaceae	Aira	Aira elegans
1933	Magnoliopsida	Malvales	Malvaceae	Sidalcea	Sidalcea hartwegii
1934	Magnoliopsida	Sapindales	Sapindaceae	Cupaniopsis	Cupaniopsis anacardioid
1935	Magnoliopsida	Sapindales	Sapindaceae	Koelreuteria	Koelreuteria paniculata
1936	Magnoliopsida	Fabales	Fabaceae	Amorpha	Amorpha fruticosa
1937	Magnoliopsida	Fabales	Fabaceae	Trifolium	Trifolium fragiferum
1938	Magnoliopsida	Apiales	Apiaceae	Yabea	Yabea microcarpa
1939	Magnoliopsida	Caryophyllales	Caryophyllaceae	Silene	Silene verecunda
1940	Liliopsida	Poales	Poaceae	Aristida	Aristida adscensionis
1941	Magnoliopsida	Lamiales	Lamiaceae	Monardella	Monardella hypoleuca
1942	Liliopsida	Poales	Poaceae	Holcus	Holcus lanatus
1943	Liliopsida	Poales	Cyperaceae	Cyperus	Cyperus brevifolius
1944	Magnoliopsida	Apiales	Pittosporaceae	Pittosporum	Pittosporum tobira
1945	Magnoliopsida	Myrtales	Onagraceae	Clarkia	Clarkia amoena
1946	Magnoliopsida	Lamiales	Lamiaceae	Clinopodium	Clinopodium chandleri
1947	Lycopodiopsida	Selaginellales	Selaginellaceae	Selaginella	Selaginella wallacei
1948	Magnoliopsida	Asterales	Asteraceae	Ambrosia	Ambrosia pumila
1949	Magnoliopsida	Fabales	Fabaceae	Trifolium	Trifolium wormskioldii
1950	Liliopsida	Arecales	Arecaceae	Trachycarpus	Trachycarpus fortunei
1951	Magnoliopsida	Caryophyllales	Cactaceae	Opuntia	Opuntia occidentalis
1952	Magnoliopsida	Lamiales	Phrymaceae	Mimetanthe	Mimetanthe pilosa
1953	Magnoliopsida	Lamiales	Oleaceae	Fraxinus	Fraxinus uhdei
1954	Magnoliopsida	Nymphaeales	Nymphaeaceae	Nymphaea	Nymphaea mexicana
1955	Magnoliopsida	Lamiales	Orobanchaceae	Chloropyron	Chloropyron maritimum
1956	Magnoliopsida	Asterales	Asteraceae	Packera	Packera ganderi
1957	Magnoliopsida	Malvales	Malvaceae	Malva	Malva nicaeensis
1958	Magnoliopsida	Asterales	Asteraceae	Ericameria	Ericameria parishii
1959	Magnoliopsida	Caryophyllales	Amaranthaceae	Atriplex	Atriplex pacifica
1960	Liliopsida	Poales	Poaceae	Gastridium	Gastridium ventricosum
1961	Magnoliopsida	Lamiales	Oleaceae	Fraxinus	Fraxinus velutina
1962	Magnoliopsida	Lamiales	Lamiaceae	Stachys	Stachys ajugoides
1963	Magnoliopsida	Apiales	Pittosporaceae	Hymenosporum	Hymenosporum flavum
1964	Magnoliopsida	Myrtales	Myrtaceae	Eucalyptus	Eucalyptus camaldulensi
1965	Magnoliopsida	Asterales	Asteraceae	Ambrosia	Ambrosia monogyra
1966	Liliopsida	Commelinales	Commelinaceae	Tradescantia	Tradescantia pallida
1967	Magnoliopsida	Fabales	Fabaceae	Hosackia	Hosackia stipularis
1968	Magnoliopsida	Asterales	Asteraceae	Deinandra	Deinandra minthornii
1969	Magnoliopsida	Myrtales	Lythraceae	Lythrum	Lythrum hyssopifolia
1970	Magnoliopsida	Rosales	Rosaceae	Prunus	Prunus emarginata
1971	Magnoliopsida	Cornales	Cornaceae	Cornus	Cornus torreyi
1972	Magnoliopsida	Lamiales	Bignoniaceae	Amphilophium	Amphilophium buccinator
1973	Magnoliopsida	Apiales	Araliaceae	Hedera	Hedera canariensis
1974	Magnoliopsida	Malpighiales	Euphorbiaceae	Mercurialis	Mercurialis annua
1975	Magnoliopsida	Lamiales	Lamiaceae	Salvia	Salvia rosmarinus
1976	Magnoliopsida	Caryophyllales	Cactaceae	Cylindropunti	Cylindropuntia cholla
1977	Magnoliopsida	Asterales	Asteraceae	Pseudognaphal	Pseudognaphalium canesc
1978	Magnoliopsida	Rosales	Rosaceae	Pyracantha	Pyracantha coccinea
1979	Magnoliopsida	Myrtales	Onagraceae	Clarkia	Clarkia gracilis
1980	Magnoliopsida	Rosales	Rosaceae	Rosa	Rosa multiflora
1981	Magnoliopsida	Asterales	Asteraceae	Artemisia	Artemisia tridentata
1982	Magnoliopsida	Rosales	Rhamnaceae	Ceanothus	Ceanothus integerrimus
1983	Liliopsida	Poales	Poaceae	Thorneochloa	Thorneochloa diegoensis
1984	Magnoliopsida	Asterales	Asteraceae	Madia	Madia exigua
1985	Magnoliopsida	Rosales	Rosaceae	Cotoneaster	Cotoneaster microphyllu
1986	Magnoliopsida	Rosales	Rosaceae	Kerria	Kerria japonica
1987	Liliopsida	Poales	Poaceae	Polypogon	Polypogon viridis
1988	Magnoliopsida	Fabales	Fabaceae	Vicia	Vicia hirsuta
1989	Magnoliopsida	Rosales	Rosaceae	Rubus	Rubus bifrons
1990	Magnoliopsida	Rosales	Rosaceae	Prunus	Prunus lyonii
1991	Liliopsida	Poales	Poaceae	Melica	Melica torreyana
1992	Magnoliopsida	Asterales	Asteraceae	Gamochaeta	Gamochaeta pensylvanica
1993	Liliopsida	Poales	Cyperaceae	Eleocharis	Eleocharis montevidensi
1994	Liliopsida	Poales	Juncaceae	Juncus	Juncus falcatus
1995	Liliopsida	Asparagales	Asparagaceae	Brodiaea	Brodiaea elegans
1996	Liliopsida	Poales	Poaceae	Eriocoma	Eriocoma coronata
1997	Magnoliopsida	Caryophyllales	Polygonaceae	Chorizanthe	Chorizanthe diffusa
1998	Magnoliopsida	Caryophyllales	Amaranthaceae	Atriplex	Atriplex prostrata
1999	Magnoliopsida	Sapindales	Sapindaceae	Aesculus	Aesculus hippocastanum
[truncated: 2,284 more rows]
